# Supplementary material for: Spatial and temporal population genetic analysis of Semaprochilodus insignis (Prochilodontidae), an overexploited fish from the Amazon basin
Source: PeerJ. 2023 Jun 20;11:e15503. doi: 10.7717/peerj.15503 (PMC10289084; doi:10.7717/peerj.15503)
Supplement: Table S1 [file peerj-11-15503-s002.odt]

Supplemental Table S1. Multiplex systems designed to perform PCR from the combination of the sizes of the alleles.
Multiplex 
Loci 
Size range (pb)  described in Passos et al. 2010 
Size range (pb)  observed in this study
1
SinC10
99 - 137
99 - 139
SinB04
159 - 213
163 - 207
SinC01
355 - 441
387 - 445
2
SinG08
149 - 185
152 - 206
SinF05
238 - 278
232 - 296
3
SinC07
192 - 220
160 - 228
SinE08
238 - 279
229 - 293

SinD03
159 - 187
146 - 192
