# Supplementary material for: Spatial and temporal population genetic analysis of Semaprochilodus insignis (Prochilodontidae), an overexploited fish from the Amazon basin
Source: PeerJ. 2023 Jun 20;11:e15503. doi: 10.7717/peerj.15503 (PMC10289084; doi:10.7717/peerj.15503)
Supplement: Table S2 — Tab: Tabatinga, Eir: Eirunepé, Tef: Tefé, Coa: Coari, Ppu: Piagaçu-Purus, Mao: Manaus, NAi: Novo Airão, Car: Careiro, San: Santarém, Itai: Itaituba, Jac: Jacareacanga. [file peerj-11-15503-s003.odt]

Supplemental Table S2. Distribution of the 116 haplotypes of S. insignis, obtained with control region, according to localities. Tab: Tabatinga, Eir: Eirunepé, Tef: Tefé, Coa: Coari, Ppu: Piagaçu-Purus, Mao: Manaus, NAi: Novo Airão, Car: Careiro, San: Santarém, Itai: Itaituba, Jac: Jacareacanga.

Haplotype
Tab
Eir
Tef
Coa
Pur
Mao
Nai
Car
Sant
Ita
Jac
Total
H1
1
-
-
-
-
-
-
-
-
-
-
1
H2
1
2
-
-
-
-
-
-
1
-
2
6
H3
1
-
-
-
1
-
-
-
-
-
-
2
H4
2
4
2
2
6
4
6
5
5
8
1
45
H5
3
1
-
-
2
2
3
-
1
-
-
12
H6
1
1
-
-
-
-
-
-
-
-
1
3
H7
1
-
-
-
-
-
-
-
-
-
-
1
H8
1
-
-
-
-
-
-
-
-
-
-
1
H9
1
-
-
-
-
-
-
-
-
-
-
1
H10
1
-
-
-
-
-
-
-
-
-
-
1
H11
1
-
-
-
-
-
-
-
1
1
-
3
H12
1
-
-
-
-
-
-
-
-
-
-
1
H13
2
-
-
-
-
-
1
-
-
-
-
3
H14
1
-
-
-
-
-
-
-
-
-
-
1
H15
-
1
1
1
1
1
-
2
-
1
-
8
H16
-
1
-
-
-
-
-
-
-
-
-
1
H17
-
1
-
-
-
-
-
-
-
-
-
1
H18
-
1
-
-
-
-
-
-
-
-
-
1
H19
-
3
-
-
1
-
1
-
1
-
-
6
H20
-
1
-
-
1
1
-
-
-
2
1
6
H21
-
1
-
-
1
-
-
-
-
-
-
2
H22
-
1
-
-
-
-
-
-
1
-
-
2
H23
-
2
1
-
1
-
-
-
2
-
-
6
H24
-
1
-
-
-
-
-
-
-
-
-
1
H25
-
1
-
-
-
-
-
-
-
-
-
1
H26
-
1
2
-
2
2
-
1
-
-
3
11
H27
-
1
-
-
-
-
-
-
-
-
-
1
H28
-
1
-
-
-
-
-
-
-
-
-
1
H29
-
1
-
-
-
-
-
-
-
-
-
1
H30
-
1
-
-
1
-
-
-
1
-
1
4
H31
-
1
-
-
-
-
-
-
-
-
-
1
H32
-
1
-
-
-
-
-
-
-
-
-
1
H33
-
1
-
-
-
-
-
-
-
1
-
2
H34
-
1
-
-
-
-
-
-
-
-
-
1
H35
-
1
-
-
-
-
-
1
1
1
-
4
H36
-
-
1
-
1
-
1
-
-
-
-
3
H37
-
-
1
-
-
-
-
-
1
-
-
2
H38
-
-
1
-
-
1
1
1
1
-
1
6
H39
-
-
1
-
-
-
-
-
-
-
-
1
H40
-
-
1
-
-
-
-
-
-
-
-
1
H41
-
-
1
-
-
-
-
-
-
-
-
1
H42
-
-
-
1
1
-
-
-
-
-
-
2
H43
-
-
-
1
-
-
-
-
-
-
-
1
H44
-
-
-
1
1
-
-
-
-
-
-
2
H45
-
-
-
1
-
-
-
-
-
-
-
1
H46
-
-
-
1
-
-
-
-
-
-
-
1
H47
-
-
-
1
-
-
-
-
-
-
-
1
H48
-
-
-
1
-
-
-
-
-
-
-
1
H49
-
-
-
-
1
-
-
-
-
-
-
1
H50
-
-
-
-
2
-
1
-
1
-
-
4
H51
-
-
-
-
2
-
-
-
-
-
-
2
H52
-
-
-
-
1
-
-
-
-
-
-
1
H53
-
-
-
-
1
-
-
-
-
-
-
1
H54
-
-
-
-
1
-
-
-
-
-
-
1
H55
-
-
-
-
1
-
-
-
-
-
-
1
H56
-
-
-
-
1
-
-
-
-
-
-
1
H57
-
-
-
-
1
-
-
-
-
-
-
1
H58
-
-
-
-
1
-
-
-
1
-
-
2
H59
-
-
-
-
1
-
-
-
-
-
-
1
H60
-
-
-
-
1
-
-
-
-
-
-
1
H61
-
-
-
-
1
-
-
-
-
-
-
1
H62
-
-
-
-
1
-
-
-
-
-
-
1
H63
-
-
-
-
-
1
-
-
-
-
-
1
H64
-
-
-
-
-
1
-
-
-
-
-
1
H65
-
-
-
-
-
1
-
-
-
-
-
1
H66
-
-
-
-
-
1
-
-
-
-
-
1
H67
-
-
-
-
-
1
-
-
-
-
-
1
H68
-
-
-
-
-
1
-
-
-
-
-
1
H69
-
-
-
-
-
1
-
-
-
-
-
1
H70
-
-
-
-
-
1
-
-
-
-
-
1
H71
-
-
-
-
-
1
-
-
-
-
-
1
H72
-
-
-
-
-
1
-
-
-
-
-
1
H73
-
-
-
-
-
-
1
-
-
-
-
1
H74
-
-
-
-
-
-
1
-
-
-
-
1
H75
-
-
-
-
-
-
1
-
-
-
-
1
H76
-
-
-
-
-
-
1
-
-
1
-
2
H77
-
-
-
-
-
-
1
-
-
-
-
1
H78
-
-
-
-
-
-
1
-
-
-
-
1
H79
-
-
-
-
-
-
1
-
-
-
-
1
H80
-
-
-
-
-
-
1
-
-
-
-
1
H81
-
-
-
-
-
-
1
-
1
-
-
2
H82
-
-
-
-
-
-
-
1
-
-
-
1
H83
-
-
-
-
-
-
-
1
-
-
-
1
H84
-
-
-
-
-
-
-
-
1
-
-
1
H85
-
-
-
-
-
-
-
-
1
-
-
1
H86
-
-
-
-
-
-
-
-
1
-
-
1
H87
-
-
-
-
-
-
-
-
1
-
-
1
H88
-
-
-
-
-
-
-
-
1
-
-
1
H89
-
-
-
-
-
-
-
-
1
-
-
1
H90
-
-
-
-
-
-
-
-
1
-
-
1
H91
-
-
-
-
-
-
-
-
1
-
-
1
H92
-
-
-
-
-
-
-
-
1
-
-
1
H93
-
-
-
-
-
-
-
-
1
-
-
1
H94
-
-
-
-
-
-
-
-
1
-
-
1
H95
-
-
-
-
-
-
-
-
1
-
-
1
H96
-
-
-
-
-
-
-
-
1
-
-
1
H97
-
-
-
-
-
-
-
-
-
1
-
1
H98
-
-
-
-
-
-
-
-
-
1
-
1
H99
-
-
-
-
-
-
-
-
-
1
-
1
H100
-
-
-
-
-
-
-
-
-
1
-
1
H101
-
-
-
-
-
-
-
-
-
1
-
1
H102
-
-
-
-
-
-
-
-
-
1
-
1
H103
-
-
-
-
-
-
-
-
-
1
-
1
H104
-
-
-
-
-
-
-
-
-
1
-
1
H105
-
-
-
-
-
-
-
-
-
1
-
1
H106
-
-
-
-
-
-
-
-
-
1
-
1
H107
-
-
-
-
-
-
-
-
-
1
-
1
H108
-
-
-
-
-
-
-
-
-
1
-
1
H109
-
-
-
-
-
-
-
-
-
1
-
1
H110
-
-
-
-
-
-
-
-
-
-
1
1
H111
-
-
-
-
-
-
-
-
-
-
1
1
H112
-
-
-
-
-
-
-
-
-
-
1
1
H113
-
-
-
-
-
-
-
-
-
-
1
1
H114
-
-
-
-
-
-
-
-
-
-
1
1
H115
-
-
-
-
-
-
-
-
-
-
1
1
H116
-
-
-
-
-
-
-
-
-
-
1
1
Total
14
25
10
9
27
16
16
7
27
20
14
