# Supplementary material for: Spatial and temporal population genetic analysis of Semaprochilodus insignis (Prochilodontidae), an overexploited fish from the Amazon basin
Source: PeerJ. 2023 Jun 20;11:e15503. doi: 10.7717/peerj.15503 (PMC10289084; doi:10.7717/peerj.15503)
Supplement: Table S3 — Na: Number of alleles, HO: observed heterozygosity, HE: expected heterozygosity, P: significance level for Hardy Weinberg equilibrium. * Values in bold correspond to significant P values after Bonferroni correction (<0.000625). [file peerj-11-15503-s004.odt]

Supplemental Table S3. Genetic diversity indexes resulting of the 8 microsatellite loci, separately, from the groups of individuals sampled by location. Na: Number of alleles, HO: observed heterozygosity, HE: expected heterozygosity, P: significance level for Hardy Weinberg equilibrium. * Values in bold correspond to significant P values after Bonferroni correction (P<0.000625).

Localities

SinC10
SinB04
SinC01
SinG08
SinF05
SinC07
SinE08
SinD03
Tabatinga
Na
6
10
14
16
15
12
14
12
HO
0.941
0.750
0.824
0.824
0.882
0.588
1
1
HE
0.775
0.762
0.936
0.911
0.948
0.847
0.905
0.922
P
<0.1174
<0.6201
<0.0362
<0.0830
<0.5253
<0.0419
<0.9268
<0.8474
Eirunepé
Na
7
12
16
17
17
14
20
12
HO
0.667
0.850
0.889
0.947
0.889
0.875
0.900
0.765
HE
0.837
0.846
0.932
0.947
0.913
0.895
0.955
0.881
P
<0.0172
<0.3279
<0.4764
<0.5797
<0.6328
<0.7301
<0.1995
<0.1089
Tefé
Na
5
6
13
11
12
10
11
10
HO
0.917
0.667
0.917
1
0.818
0.750
1
1
HE
0.721
0.819
0.928
0.918
0.892
0.920
0.892
0.848
P
<0.1851
<0.4260
<0.4115
<0.8638
<0.3064
<0.0692
<0.3362
<0.9843
Coari
Na
6
6
7
4
10
8
10
8
HO
0.714
0.571
1
0.333
0.833
1
0.857
1
HE
0.835
0.604
0.909
0.867
0.955
0.890
0.945
0.924
P
<0.2594
<0.6684
<1
<0.0681
<0.2933
<0.8006
<0.4164
<1
Piagaçu-Purus
Na
7
8
14
18
13
14
18
10
HO
1
0.7368
0.5790
0.8889
0.6111
0.7778
1
0.9474
HE
0.733
0.819
0.902
0.956
0.898
0.833
0.939
0.856
P
<0.1428
<0.0524
<0.0005
0.4472
<0.0001
<0.0449
<0.9348
<0.4855
Manaus
Na
10
8
9
15
15
13
17
11
HO
0.850
0.800
0.563
0.563
0.750
0.882
0.889
0.800
HE
0.877
0.821
0.857
0.927
0.938
0.916
0.932
0.869
P
<0.0125
<0.6579
<0.0224
<0.0001
<0.0265
<0.1415
<0.4448
<0.4123
Novo Airão
Na
5
11
11
12
16
16
17
15
HO
0.600
0.952
0.762
0.700
0.810
0.882
0.900
0.952
HE
0.790
0.858
0.902
0.922
0.913
0.909
0.946
0.921
P
<0.0280
<0.9751
<0.1250
<0.0037
<0.2197
<0.3728
<0.0455
<0.0922
Careiro da Várzea
Na
6
7
8
11
11
9
11
9
HO
0.778
0.889
0.556
0.875
0.889
0.875
0.625
1
HE
0.856
0.850
0.817
0.950
0.941
0.933
0.950
0.902
P
<0.0071
<0.9943
<0.0272
<0.4290
<0.5635
<0.5620
<0.0067
<1.000
Santarém
Na
7
10
14
15
20
11
16
14
HO
0.950
0.550
0.650
0.688
0.889
0.750
0.789
0.800
HE
0.824
0.705
0.899
0.946
0.957
0.844
0.923
0.881
P
<0.0851
<0.0093
<0.0024
<0.0024
<0.3664
<0.2290
<0.0206
<0.5080
Itaituba
Na
8
8
14
8
13
15
18
12
HO
0.765
0.667
0.778
0.231
0.765
0.882
0.889
0.938
HE
0.850
0.744
0.921
0.831
0.872
0.872
0.954
0.909
P
<0.3027
<0.4532
<0.15
<0.0001
<0.0666
<0.2619
<0.0360
<0.3654
Jacareacanga
Na
10
10
14
18
19
13
22
14
HO
0.765
0.765
0.588
0.882
0.882
0.846
0.882
0.938
HE
0.850
0.832
0.914
0.959
0.948
0.908
0.968
0.889
P
0.5187
0.6518
0.0013
0.1204
0.4695
0.6645
0.1891
0.3452
Total number of alleles
12
17
26
26
31
29
31
19
Average number of alleles

7
8.73
12.18
13.18
14.64
12.27
15.82
11.56
Total Expected Heterozygosity
0.833
0.805
0.916
0.936
0.929
0.881
0.941
0.888
Average Expected Heterozygosity
0.813
0.787
0.901
0.921
0.925
0.888
0.937
0.891
