# Supplementary material for: Spatial and temporal population genetic analysis of Semaprochilodus insignis (Prochilodontidae), an overexploited fish from the Amazon basin
Source: PeerJ. 2023 Jun 20;11:e15503. doi: 10.7717/peerj.15503 (PMC10289084; doi:10.7717/peerj.15503)
Supplement: Table S4 [file peerj-11-15503-s005.odt]

Supplemental Table S4. Evanno table output showed only one biological population for Semaprochilodus insignis.
K
Reps
Mean LnP(K)
Stdev LnP(K)
Ln'(K)
|Ln''(K)|
Delta K
1
10
-7179.290000
0.369534
—
—
—
2
10
-7259.200000
42.484010
-79.910000
428.810000
10.093445
3
10
-7767.920000
260.254703
-508.720000
97.180000
0.373403
4
10
-8179.460000
575.912523
-411.540000
400.560000
0.695522
5
10
-8190.440000
435.525257
-10.980000
446.980000
1.026301
6
10
-8648.400000
735.431585
-457.960000
385.330000
0.523951
7
10
-8721.030000
1111.769063
-72.630000
182.740000
0.164369
8
10
-8610.920000
681.354445
110.110000
246.510000
0.361794
9
10
-8254.300000
758.440019
356.620000
581.320000
0.766468
10
10
-8479.000000
623.881744
-224.700000
193.690000
0.310459
11
10
-8510.010000
1105.980963
-31.010000
3.070000
0.002776
12
10
-8544.090000
876.955143
-34.080000
—
—
## 
