# Supplementary material for: Spatial and temporal population genetic analysis of Semaprochilodus insignis (Prochilodontidae), an overexploited fish from the Amazon basin
Source: PeerJ. 2023 Jun 20;11:e15503. doi: 10.7717/peerj.15503 (PMC10289084; doi:10.7717/peerj.15503)
Supplement: Table S6 — Note: Tab: Tabatinga, Eir: Eirunepé, Tef: Tefé, Coa: Coari, Ppu: Piagaçu-Purus, Mao: Manaus, NAi: Novo Airão, Car: Careiro, San: Santarém, Itai: Itaituba, Jac: Jacareacanga. In bold loci with evidence for a null allele. [file peerj-11-15503-s006.odt]

Supplemental Table S5. Estimation of null allele frequencies (Brookfield 1) across studied loci and populations. Note:  Tab: Tabatinga, Eir: Eirunepé, Tef: Tefé, Coa: Coari, Ppu: Piagaçu-Purus, Mao: Manaus, NAi: Novo Airão, Car: Careiro, San: Santarém, Itai: Itaituba, Jac: Jacareacanga. In bold loci with evidence for a null allele.

Tab
Eir
Tef
PPu
Mao
NAi
Car
San
Itai
Jac
SinC10
-0,11
0,08
-0,13
-0,17
0
0,1
0,02
-0,08
0,03
0,03
SinB04
0
-0,01
0,07
0,03
0
-0,06
-0,05
0,08
0,03
0,02
SinC01
0,04
0,01
-0,01
0,1593
0,1462
0,06
0,12
0,1206
0,06
0,1586
SinG08
0,03
-0,01
-0,07
0,02
0,177
0,1047
0,01
0,1193
0,3158
0,03
SinF05
0,02
0
0,02
0,14
0,08
0,04
0
0,02
0,04
0,02
SinC07
0,1282
0
0,07
0,02
0
0
0
0,04
-0,02
0,01
SinE08
-0,07
0,02
-0,08
-0,04
0,01
0,01
0,1405
0,06
0,02
0,03
SinD03
-0,06
0,05
-0,1
-0,06
0,03
-0,03
-0,08
0,03
-0,03
-0,04
