# Supplementary material for: Spatial and temporal population genetic analysis of Semaprochilodus insignis (Prochilodontidae), an overexploited fish from the Amazon basin
Source: PeerJ. 2023 Jun 20;11:e15503. doi: 10.7717/peerj.15503 (PMC10289084; doi:10.7717/peerj.15503)
Supplement: Supplemental Information 7 [file peerj-11-15503-s007.fas]

>Tab 07 088
ATTTGCAGTGCATACATATATATATATTACATAATGATCCCAGTACATTATATGTATATAGTACATTATGGTGTAGTACATTATATGCATAATCTTACATTAATGGTTTAAAACATATCATTAATAATACCCAAACCATTTGCTAATACTAAAAACCATCAGCATTAAACTAAAACATACATACCCATACTATTAGCTCCTACAAATAAATTAATTAAACCTGATTACTTGAATAACCCCCATACCTCCATCACAAACTTTTCTATGCATGGACTCAATTAAAATTGGACCTCAATATATTAATGTAGTAAGAGACCACCAACTGGTTTATAACTAAATGCATATAGTCCTTGATAGGTCAGGGACAAAAATCGTGGGGGTCGCACAAAATGAACTATTACTGGCATCTGGTTCCTATTTCAGGGCCATATTAGGTAAACATTCCCCCCCCGGATAACTATATCTGGCATCTGATTATTGATTTGAGTATCGATTAGTCCATGACCCACCATGCCAAGGCGTTCTTTTAAATGCATAGGGTTCTCTTTTTTTTAGGTCTCTTTCACTTGACATTGGTCACTTTCAGAGTAATAGTAAAGTAAGGTGGTACATTTCCTTGAAATAAATAGTTTAGATGTAATACTTCAGAAGCATTCATAAAAGAACCACATATGTTTATATCAGGTGCATACATCCTTAATATTACCTTCATTTATATCTAAGGTGTCCCCCCCGTCTGCCTAACACCGTTTTTGCTCGACAAACCCCCCTACCCCCCTACGCCGAATGACTCATGTTAATCCTGTCAAACCCCAAAACCAGGCAAGACTCGATCAGCGTAATTCAACAAGTGGTTATTTGCGTTGTATATAGTGATGCATATACCACACTAATGTATATATATATATTTATACTCAATATTAATTATACCAGGACAAATGTCTCTCTACTCAGCATATACGACCCAGCCTATCTAATAAACTTTACACAACATCAATAAGTATATACCACACATTATATAATTATAGCTAGTGTAGCTTAAATAAAGCATAACACTGAAGATGTTAAGATGAACCCTAGAAAGTTCCATGGGCACAAAGGCCTGGTCCTGACTTTACTATCGGCTTTAACCCAATTTATACATG
>Tab 07 089
ATTTGCAGTGCATACATATATATATATTACATAATGATCCCAGTACATTATATGTATATAGTACATTATGGTGTAGTACATTATATGCATAATCTTACATTAATGGTTTAAAACATATCATTAATAATACCCAAACCATTTGCTAATACTAAAAACCATCAGCATTAAACTAAAACATACATACCCATACTATTAGCTCCTACAAATAAATTAATTAAACCTGATTACTTGAATAACCCCCATACCTCCATCACAAACTTTTCTATGCATGGACTCAATTAAAATTGGACCTCAATATATTAATGTAGTAAGAGACCACCAACTGGTTTATAACTAAATGCATATAGTCCTTGATAGGTCAGGGACAAAAATCGTGGGGGTCGCACAAAATGAACTATTACTGGCATCTGGTTCCTATTTCAGGGCCATATTAGGTAAACATTCCCCCCCCGGATAACTATATCTGGCATCTGATTATTGATTTGAGTATCGATTAGTCCATGACCCACCATGCCAAGGCGTTCTTTTAAATGCATAGGGTTCTCTTTTTTTTAGGTCTCTTTCACTTGACATTGGTCACTTTCAGAGTAATAGTAAAGTAAGGTGGTACATTTCCTTGAAATAAATAGTTTAGATGTAATACTTCAAAAGCATTCATAAAAGAACCACATATGTTTATATCAGGTGCATACATCCTTAATATTACCTTCATTTATATCTAAGGTGTCCCCCCCGTCTGCCTAACACCGTTTTTGCTCGACAAACCCCCCTACCCCCCTACGCCGAATGACTCATGTTAATCCTGTCAAACCCCAAAACCAGGCAAGACTCGATCAGCGTAATTCAACAAGTGGTTATTTGCGTTGTATATAGTGATGCATATACCACACTAATGTATATATATATATTTATACTCAATATTAATTATACCAGGACAAATGTCTCTCTACTCAGCATATACGACCCAGCCTATCTAATAAACTTTACACAACATCAATAAGTATATACCACACATTATATAATTATAGCTAGTGTAGCTTAAATAAAGCATAACACTGAAGATGTTAAGATGAACCCTAGAAAGTTCCATGGGCACAAAGGCCTGGTCCTGACTTTACTATCGGCTTTAACCCAATTTATACATG
>Tab 07 090
ATTTGCAGTGCATACATATATATATATTACATAATGATCCCAGTACATTATATGTATATAGTACATTATGGTGTAGTACATTATATGCATAATCTTACATTAATGGTTTAAAACATATCATTAATAATACCCAAACCATTTGCTAATACTAAAAACCATCAACATTAAACTAAAACATACATACCCATACTATTAGCTCCTACAAATAAATTAATTAAACCTGATTACTTGAATAATCCCCATACCTCCATCACAAACTTTTCTATGCACAGACTCAATTAAAATTGGACCTCAATATATTAATGTAGTAAGAGACCACCAACTGGTTTATAACTAAATGCATATAGTCCTTGATAGGTCAGGGACAAAAATCGTGGGGGTCGCACAAAATGAACTATTACTGGCATCTGGTTCCTATTTCAGGGCCATATTAGGTAAACATTCCCCCCCCGGATAACTATATCTGGCATCTGATTATTGATTTGAGTATCGATTAGTCCATGACCCACCATGCCAAGGCGTTCTTTTAAATGCATAGGGTTCTCTTTTTTTTAGGTCTCTTTCACTTGACATTGGTCACTTTCAGGGTAATAGTGAAGTAAGGTGGTACATTTCCTTGAAATAAATAGTTTAAATGTAATACTTCAAAAGCATTCATAAAAGAACCACATATGTTTATATCAGGTGCATACATCCTTAATATTACCTTCATTTATATCTAAGGTGTCCCCCCCGTCTGCCTAACACCGTTTTTGCTCGACAAACCCCCCTACCCCCCTACGCCGAATGACTCATGTTAATCCTGTCAAACCCCAAAACCAGGCAAGACTCGATCAGCGTAATTCAACAAGTGGTTATTTGCGTTGTATATAGTGATGCATATACCACACTAATGTATATATATATATTTATACTCAATATTAATTATACCAGGACAAATGTCTCTCTACTCAGCATATACGACCCAGCCTATCTAATAAACTTTACACAACATCAATAAGTATATACCACACATTATATAATTATAGCTAGTGTAGCTTAAATAAAGCATAACACTGAAGATGTTAAGATGAACCCTAGAAAGTTCCATGGGCACAAAGGCCTGGTCCTGACTTTACTATCGGCTTTAACCCAATTTATACATG
>Tab 07 091
ATTTGCAGTGCATATACATATATATATTACATAATGATCCCAGTACATTATATGTATATAGTACATTATGGTGTAGTACATTATATGCATAATCTTACATTAATGGTTTAAAACATATCATTAATAATACTCAAACCATTTGCTAATACTAAAAACCATCAACATTAAACTAAAACATACATACCCATACTATTAGCTTCTACAAATAAATTAATTAAACCTGATTACTTGAATAATCCCCATACCTTCATCACAAATTTTTCTATGCACAGACTCAATTAAAATTGGACCTCAATATATTAATGTAGTAAGAGACCACCAACTGGTTTATGACTAAATGCATATAGTCCTTGATAGGTCAGGGACAAAAATCGTGGGGGTCGCACAGAATGAACTATTACTGGCATCTGGTTCCTATTTCAGGGCCATATTAGGTAAACATTCCCCCCCCGGATAACTATATCTGGCATTTGATTATTGATTTGAGTATCGATTAGTCCATGACCCACCATGCCAAGGCGTTCTTTTAAATGCATAGGGTTCTCTTTTTTTTAGGTCTCTTTCACTTGACATCGGTCACTTTCAGAGTAATAGTAAAGTAAGGTGGTACATTTCCTTGAAATAAATAGTTTAAATGTAGTACTTCAAAAGCATTCATAAAAGAACCACATATGTTTATATCAGGTGCATACATCCTTAATATTACCTTCATTTATATCTAAGGTGTCCCCCCCGTCTGCCTAACACCGTTTTTGCTCGACAAACCCCCCTACCCCCCTACGCCGAATGACTCCTGTTAATCCTGTCAAACCCCAAAACCAGGCAAGACTCGATCAGCGTAATTCAACAAGTGGTTATTTGCGTTGTATATAGTGATGCATATACCACACTAATGTATATATATATATTTATACTCAATATTAATTATAACAGGACAAATGTCTCTCTACTCAGCATATACGACCCAGCCTATCTAATAAACTTTACACAACATCAATAAGTATATACCACACATTATATAATTGTAGCTAGTGTAGCTTAAATAAAGCATAACACTGAAGATGTTAAGATGAACCCTAGAAAGTTCCACGGGCACAAAGGCCTGGTCCTGACTTTACTATCGGCTTTAACCCAATTTATACATG
>Tab 07 092
ATTTGCAGTGCATACATATATATATATTACATAATGATCCCAGTACATTATATGTATATAGTACATTATGGTGTAGTACATTATATGCATAATCTTACATTAATGGTTTAAAACATATCATTAATAATACCCAAACCATTTGCTAATACTAAAAACCATCAACATTAAACTAAAACATACATACCCATACTATTAGCTCCTACAAATAAATTAATTAAACCTGATTACTTGAATAATCCCCATACCTCCATCACAAACTTTTCTATGCACAGACTCAATTAAAATTGGACCTCAATATATTAATGTAGTAAGAGACCACCAACTGGTTTATAACTAAATGCATATAGTCCTTGATAGGTCAGGGACAAAAATCGTGGGGGTCGCACAAAATGAACTATTACTGGCATCTGGTTCCTATTTCAGGGCCATATTAGGTAAACATTCCCCCCCCGGATAACTATATCTGGCATCTGATTATTGATTTGAGTATCGATTAGTCCATGACCCACCATGCCAAGGCGTTCTTTTAAATGCATAGGGTTCTCTTTTTTTTAGGTCTCTTTCACTTGACATTGGTCACTTTCAGGGTAATAGTAAAGTAAGGTGGTACATTTCCTTGAAATAAATAGTTTAAATGTAATACTTCAAAAGCATTCATAAAAGAACCACATATGTTTATATCAGGTGCATACATCCTTAATATTACCTTCATTTATATCTAAGGTGTCCCCCCCGTCTGCCTAACACCGTTTTTGCTCGACAAACCCCCCTACCCCCCTACGCCGAATGACTCATGTTAATCCTGTCAAACCCCAAAACCAGGCAAGACTCGATCAGCGTAATTCAACAAGTGGTTATTTGCGTTGTATATAGTGATGCATATACCACACTAATGTATATATATATATTTATACTCAATATTAATTATACCAGGACAAATGTCTCTCTACTCAGCATATACGACCCAGCCTATCTAATAAACTTTACACAACATCAATAAGTATATACCACACATTATATAATTATAGCTAGTGTAGCTTAAATAAAGCATAACACTGAAGATGTTAAGATGAACCCTAGAAAGTTCCATGGGCACAAAGGCCTGGTCCTGACTTTACTATCGGCTTTAACCCAATTTATACATG
>Tab 07 093
ATTTGCAGTGCATACATATATATATATTACATAATGATCCCAGTACATTATATGTATATAGTACATTATGGTGTAGTACATTATATGCATAATCTTACATTAATGGTTTAAAACATATCATTAATAATACCCAAACCATTTGCTAATACTAAAAACCATCAACATTAAACTAAAACATACATACCCATACTATTAGCTCCTACAAATAAATTAATTAAACCTGATTACTTGAATAATCCCCATACCTCCATCACAAACTTTTCTATGCACAGACTCAATTAAAATTGGACCTCAATATATTAATGTAGTAAGAGACCACCAACTGGTTTATAACTAAATGCATATAGTCCTTGATAGGTCAGGGACAAAAATCGTGGGGGTCGCACAAGATGAACTATTACTGGCATCTGGTTCCTATTTCAGGGCCATATTAGGTAAACATTCCCCCCCCGGATAACTATATCTGGCATCTGATTATTGATTTGAGTATCGATTAGTCCATGACCCACCATGCCAAGGCGTTCTTTTAAATGCATAGGGTTCTCTTTTTTTTAGGTCTCTTTCACTTGACATTGGTCACTTTCAGAGTAATAGTAAAGTAAGGTGGTACATTTCCTTGAAATAAATAGTTTAAATGTAATACTTCAAAAGCATTCATAAAAGAACCACATATATTTATATCAGGTGCATACATCCTTAATATTACCTTCATTTATATCTAAGGTGTCCCCCCCGTCTGCCTAACACCGTTTTTGCTCGACAAACCCCCCTACCCCCCTACGCCGAATGACTCATGTTAATCCTGTCAAACCCCAAAACCAGGCAAGACTCGATCAGCGTAATTCAACAAGTGGTTATTTGCGTTGTATATAGTGATGCATATACCACACTAATGTATATATATATATTTATACTCAATATTAATTATACCAGGACAAATGTCTCTCTACTCAGCATATACGACCCAGCCTATCTAATAAACTTTACACAACATCAATAAGTATATACCACACATTATATAATTATAGCTAGTGTAGCTTAAATAAAGCATAACACTGAAGATGTTAAGATGAACCCTAGAAAGTTCCATGGGCACAAAGGCCTGGTCCTGACTTTACTATCGGCTTTAACCCAATTTATACATG
>Tab 07 094
ATTTGCAGTGCATACATATATATATATTACATAATGATCCCAGTACATTATATGTATATAGTACATTATGGTGTAGTACATTATATGCATAATCTTACATTAATGGTTTAAAACATATCATTAATAATACCCAAACCATTTGCTAATACTAAAAACCATCAACATTAAACTAAAACATACATACCCATACTATTAGCTCCTACAAATAAATTAATTAAACCTGATTACTTGAATAATCCCCATACCTCCATCACAAACTTTTCTATGCACAGACTCAATTAAAATTGGACCTCAATATATTAATGTAGTAAGAGACCACCAACTGGTTTATAACTAAATGCATATAGTCCTTGATAGGTCAGGGACAAAAATCGTGGGGGTCGCACAAAATGAACTATTACTGGCATCTGGTTCCTATTTCAGGGCCATATTAGGTAAACATTCCCCCCCCGGATAACTATATCTGGCATCTGATTATTGATTTGAGTATCGATTAGTCCATGACCCACCATGCCAAGGCGTTCTTTTAAATGCATAGGGTTCTCTTTTTTTTAGGTCTCTTTCACTTGACATTGGTCACTTTCAGGGTAATAGTAAAGTAAGGTGGTACATTTCCTTGAAATAAATAGTTTAAATGTAATACTTCAAAAGCATTCATAAAAGAACCACATATGTTTATATCAGGTGCATACATCCTTAATATTACCTTCATTTATATCTAAGGTGTCCCCCCCGTCTGCCTAACACCGTTTTTGCTCGACAAACCCCCCTACCCCCCTACGCCGAATGACTCATGTTAATCCTGTCAAACCCCAAAACCAGGCAAGACTCGATCAGCGTAATTCAACAAGTGGTTATTTGCGTTGTATATAGTGATGCATATACCACACTAATGTATATATATATATTTATACTCAATATTAATTATACCAGGACAAATGTCTCTCTACTCAGCATATACGACCCAGCCTATCTAATAAACTTTACACAACATCAATAAGTATATACCACACATTATATAATTATAGCTAGTGTAGCTTAAATAAAGCATAACACTGAAGATGTTAAGATGAACCCTAGAAAGTTCCATGGGCACAAAGGCCTGGTCCTGACTTTACTATCGGCTTTAACCCAATTTATACATG
>Tab 07 095
ATTTGCAGTGCATACATATATATATATTACATAATGATCCCAGTACATTATATGTATATAGTACATTATGGTGTAGTACATTATATGCATAATCTTACATTAATGGTTTAAAACATATCATTAATAATACCCAAACCATTTGTTAATACTAAAAACCATCAGCATTAAACTAAAACATACATACCCATACTATTAGCTCCTACAAATAAATTAATTAAACCTGATTACTTGAATAATCCCCATACCTCCTTCACAAACTTTTCTATGCACAGACTCAATTAAAATTGGACCTCAATATATTAATGTAGTAAGAGACCACCAACTGGTTTATAACTAAATGCATATAGTCCTTGATAGGTCAGGGACAAAAATCGTGGGGGTCGCACAAAATGAACTATTACTGGCATCTGGTTCCTATTTCAGGGCCATATTAGGTAAACATTCCCCCCCCGGATAACTATATCTGGCATCTGATTATTGATTTGAGTATCGATTAGTCCATGACCCACCATGCCAAGGCGTTCTTTTAAATGCATAGGGTTCTCTTTTTTTTAGGTCTCTTTCACTTGACATTGGTCACTTTCAGAGTAATAGTAAAGTAAGGTGGTACATTTCCTTGAAATAAATAGTTTAGATGTAATACTTCAAAAGCATTCATAAAAGAACCACATATGTTTATATCAGGTGCATACATCCTTAATATTACCTTCATTTATATCTAAGGTGTCCCCCCCGTCTGCCTAACACCGTTTTTGCTCGACAAACCCCCCTACCCCCCTACGCCGAATGACTCATGTTAATCCTGTCAAACCCCAAAACCAGGCAAGACTCGATCAGCGTAATTCAACAAGTGGTTATTTGCGTTGTATATAGTGATGCATATACCACACTAATGTATATATATATATTTATACTCAATATTAATTATACCAGGACAAATGTCTCTCTACTCAGCATATACGACCCAGCCTATCTAATAAACTTTACACAACATCAATAAGTATATACCACACATTATATAATTATAGCTAGTGTAGCTTAAATAAAGCATAACACTGAAGATGTTAAGATGAACCCTAGAAAGTTCCATGGGCACAAAGGCCTGGTCCTGACTTTACTATCGGCTTTAACCCAATTTATACATG
>Tab 07 096
ATTTGCAGTGCATACATATATATATATTACATAATGATCCCAGTACATTATATGTATATAGTACATTATGGTGTAGTACATTATATGCATAATCTTACATTAATGGTTTAAAACATATCATTAATAATACCCAAACCATTTACTAATACTAAAAACCATCAGCATTAAACTAAAACATACATACCCATACTATTAGCTCCTACAAATAAATTAATTAAACCTGATTACTTGAATAATCCCCATACCTCCATCACAAACTTTTCTATGCACAGACTCAATTAAAATTGGACCTCAATATATTAATGTAGTAAGAGACCACCAACTGGTTTATAACTAAATGCATATAGTCCTTGATAGGTCAGGGACAAAAATCGTGGGGGTCGCACAAAATGAACTATTACTGGCATCTGGTTCCTATTTCAGGGCCATATTAAGTAAACATTCCCCCCCCGGATAACTATATCTGGCATCTGATTATTGATTTGAGTATCGATTAGTCCATGACCCACCATGCCAAGGCGTTCTTTTAAATGCATAGGGTTTTCTTTTTTTTAGGTCTCTTTCACTTGACATCGGTCACTTTCAGAGTAATAGTAAAGTAAGGTGGTACATTTCCTTGAAATAAATAGTTTAAATGTAATACTTCAAAAGCATTCATAAAAGAACCACATATGTTTATATCAGGTGCATACATCCTTAATATTACCTTCATTTATATCTAAGGTGTCCCCCCCGTCTGCCTAACACCGTTTTTGCTCGACAAACCCCCCTACCCCCCTACGCCGAATGACTCATGTTAATCCTGTCAAACCCCAAAACCAGGCAAGACTCGATCAGCGTAATTCAACAAGTGGTTATTTGCGTTGTATATAGTGATGCATATACCACACTAATGTATATATATATATTTATACTCAATATTAATTATACCAGGACAAATGTCTCTCTACTCAGCATATACGACCCAGCCTATCTAATAAACTTTACACAACATCAATAAGTATATACCACACATTATATAATTATAGCTAGTGTAGCTTAAATAAAGCATAACACTGAAGATGTTAAGATGAACCCTAGAAAGTTCCATGGGCACAAAGGCCTGGTCCTGACTTTACTATCGGCTTTAACCCAATTTATACATG
>Tab 07 097
ATTTGCAGTGCATACATATATATATATTACATAATGATCCCAGTACATTATATGTATATAGTACATTATGGTGTAGTACATTATATGCATAATCTTACATTAATGGTTTAAAACATATCATTAATAATACCCAAACCATTTGCTAATACTAAAAACCATCAACATTAAACTAAAACATACATACCCATACTATTAGCTCCTACAAATAAATTAATTAAACCTGATTACTTGAATAATCCCCATACCTCCATCACAAACTTTTCTATGCACAGACTCAATTAAAATTGGACCTCAATATATTAATGTAGTAAGAGACCACCAACTGGTTTATAACTAAATGCATATAGTCCTTGATAGGTCAGGGACAAAAATCGTGGGGGTCGCACAAAATGAACTATTACTGGCATCTGGTTCCTATTTCAGGGCCATATTAGGTAAACATTCCCCCCCCGGATAACTATATCTGGCATCTGATTATTGATTTGAGTATCGATTAGTCCATGACCCACCATGCCAAGGCGTTCTTTTAAATGCATAGGGTTCTCTTTTTTTTAGGTCTCTTTCACTTGACATTGGTCACTTTCAGGGTAATAGTAAAGTAAGGTGGTACATTTCCTTGAAATAAATAGTTTAAATGTAATACTTCAAAAGCATTCATAAAAGAACCACATATGTTTATATCAGGTGCATACATCCTTAATATTACCTTCATTTATATCTAAGGTGTCCCCCCCGTCTGCCTAACACCGTTTTTGCTCGACAAACCCCCCTACCCCCCTACGCCGAATGACTCATGTTAATCCTGTCAAACCCCAAAACCAGGCAAGACTCGATCAGCGTAATTCAACAAGTGGTTATTTGCGTTGTATATAGTGATGCATATACCACACTAATGTATATATATATATTTATACTCAATATTAATTATACCAGGACAAATGTCTCTCTACTCAGCATATACGACCCAGCCTATCTAATAAACTTTACACAACATCAATAAGTATATACCACACATTATATAATTATAGCTAGTGTAGCTTAAATAAAGCATAACACTGAAGATGTTAAGATGAACCCTAGAAAGTTCCATGGGCACAAAGGCCTGGTCCTGACTTTACTATCGGCTTTAACCCAATTTATACATG
>Tab 07 098
ATTTGCAGTGCATACATATATATATATTACATAATGATCTCAGTACATTATATGTATATAGTACATTATGGTGTAGTACATTATATGCATAATCTTACATTAATGGTTTAAAACATGTCATTAATAATACCCAAACCATTTGCTAATACTAAAAACCATCAACATTAAACTAAAACATACATACCCATACTATTAGCTCCTACAAATAAATTAATTAAACCTGATTACTTGAATAATCCCCATACCTCCATCACAAACTTTTCTATGCACAGACTCAATTAAAATTGGACCTCAATATATTAATGTAGTAAGAGACCACCAACTGGTTTATAACTAAATGCATATAGTCCTTGATAGGTCAGGGACAAAAATCGTGGGGGTCGCACAAAATGAACTATTACTGGCATCTGGTTCCTATTTCAGGGCCATATTAGGTAAACACTCCCCCCCCGGATAACTATATCTGGCATTTGATTATTGATTTGAGTATCGATTAGTCCATGACCCACCATGCCAAGGCGTTCTTTTAAATGCATAGGGTTCTCTTTTTTTTAGGTCTCTTTCACTTGACATCGGTCACTTTCAGAGTAATAGTAAAATAAGGTGGTACATTTCCTTGAAATAAATAGTTTAAATGTAATACTTCAAAAGCATTCATAAAAGAACCACATATGTTTATATCAGGTGCATACATCCTTAATATTACCTTCATTTATATCTAAGGTGTCCCCCCCGTCTGCCTAACACCGTTTTTGCTCGACAAACCCCCCTACCCCCCTACGCCGAATGACTCATGTTAATCCTGTCAAACCCCAAAACCAGGCAAGACTCGATCAGCGTAATTCAACAAGTGGTTATTTGCGTTGTATATAGTGATGCATATACCACACTAATGTATATATATATATTTATACTCAATATTAATTATACCAGGACAAATGTCTCTCTACTCAGCGTATACGACCCAGCCTATCTAATAAACTTTACACAACATCAATAAGTATATACCACACATTATATAATTATAGCTAGTGTAGCTTAAATAAAGCATAACACTGAAGATGTTAAGATGAACCCTAGAAAGTTCCATGGGCACAAAGGCCTGGTCCTGACTTTACTATCGGCTTTAACCCAATTTATACATG
>Tab 07 099
ATTTGCAGTGCATACATATATATATATTACATAATGATCCCAGTACATTATATGTATATAGTACATTATGGTGTAGTACATTATATGCATAATCTTACATTAATGGTTTAAAACATATCATTAATAATACCCAAACCATTTGCTAATACTAAAAACCATCAACATTAAACTAAAACATACATACCCATACTATTAGCTCCTACAAATAAATTAATTAAACCTGATTACTTGAATAATCCCCATACCTCCATCACAAACTTTTCTATGCACAGACTCAATTAAAATTGGACCTCAATATATTAATGTAGTAAGAGACCACCAACTGGTTTATAACTAAATGCATATAGTCCTTGATAGGTCAGGGACAAAAATCGTGGGGGTCGCACAGAATGAACTATTACTGGCATCTGGTTCCTATTTCAGGGCCATATTAGGTAAACATTCCCCCCCCGGATAACTATATCTGGCATCTGATTATTGATTTGAGTATCGATTAGTCCATGACCCACCATGCCAAGGCGTTCTTTTAAATGCATAGGGTTCTCTTTTTTTTAGGTCTCTTTCACTTGACATTGGTCACTTTCAGAGTAATAGTAAAGTAAGGTGGTACATTTCCTTGAAATAAATAGTTTAAATGTAATACTTCAAAAGCATTCATAAAAGAACCACATATGTTTATATCAGGTGCATACATCCTTAATATTACCTTCATTTATATCTAAGGTGTCCCCCCCGTCTGCCTAACACCGTTTTTGCTCGACAAACCCCCCTACCCCCCTACGCCGAATGACTCATGTTAATCCTGTCAAACCCCAAAACCAGGCAAGACTCGATCAGCGTAATTCAACAAGTGGTTATTTGCGTTGTATATAGTGATGCATATACCACACTAATGTATATATATATATTTATACTCAATATTAATTATACCAGGACAAATGTCTCTCTACTCAGCATATACGACCCAGCCTATCTAATAAACTTTACACAACATCAATAAGTATATACCACACATTATATAATTATAGCTAGTGTAGCTTAAATAAAGCATAACACTGAAGATGTTAAGATGAACCCTAGAAAGTTCCATGGGCACAAAGGCCTGGTCCTGACTTTACTATCGGCTTTAACCCAATTTATACATG
>Tab 08 232
ATTTGCAGTGCATATACATATATATATTACATAATGATCCCAGTACATTATATGTATATAGTACATTATGGTGTAGTACATTATATGCATAATCTTACATTAATGGTTTAAAACATATCATTAATAATACCCAAACCATTTGCTAATACTAAAAACCATCAACATTAAACTAAAACATACATACCCATACTATTAGCTTCTACAAATAAATTAATTAAACCTGATTACTTGAATAATCCCCATACCTTCATCACAAATTTTTCTATGCACAGACTCAATTAAAATTGGACCTCAATATATTAATGTAGTAAGAGACCACCAACTGGTTTATGACTAAATGCATATAGTCCTTGATAGGTCAGGGACAAAAATCGTGGGGGTCGCACAGAATGAACTATTACTGGCATCTGGTTCCTATTTCAGGGCCATATTAGGTAAACATTCCCCCCCCGGATAACTATATCTGGCATTTGATTATTGATTTGAGTATCGATTAGTCCATGACCCACCATGCCAAGGCGTTCTTTTAAATGCATAGGGTTCTCTTTTTTTTAGGTCTCTTTCACTTGACATCGGTCACTTTCAGAGTAATAGTAAAGTAAGGTGGTACATTTCCTTGAAATAAATAGTTTAAATGTAGTACTTCAAAAGCATTCATAAAAGAACCACATATGTTTATATCAGGTGCATACATCCTTAATATTACCTTCATTTATATCTAAGGTGTCCCCCCCGTCTGCCTAACACCGTTTTTGCTCGACAAACCCCCCTACCCCCCTACGCCGAATGACTCCTGTTAATCCTGTCAAACCCCAAAACCAGGCAAGACTCGATCAGCGTAATTCAACAAGTGGTTATTTGCGTTGTATATAGTGATGCATATACCACACTAATGTATATATATATATTTATACTCAATATTAATTATAACAGGACAAATGTCTCTCTACTCAGCATATACGACCCAGCCTATCTAATAAACTTTACACAACATCAATAAGTATATACCACACATTATATAATTGTAGCTAGTGTAGCTTAAATAAAGCATAACACTGAAGATGTTAAGATGAACCCTAGAAAGTTCCACGGGCACAAAGGCCTGGTCCTGACTTTACTATCGGCTTTAACCCAATTTATACATG
>Tab 08 233
ATTTGCAGTGCATATACATATATATATTACATAATGATCCCAGTACATTATATGTATATAGTACATTATGGTGTAGTACATTATATGCATAATCTTACATTAATGGTTTAAAACATATCATTAATAATACTCAAACCATTTGCTAATACTAAAAACCATCAACATTAAACTAAAACATACATACCCATACTATTAGCTTCTACAAATAAATTAATTAAACCTGATTACTTGAATAATCCCCATACCTTCATCACAAATTTTTCTATGCACAGACTCAATTAAAATTGGACCTCAATATATTAATGTAGTAAGAGACCACCAACTGGTTTATGACTAAATGCATATAGTCCTTGATAGGTCAGGGACAAAAATCGTGGGGGTCGCACAGAATGAACTATTACTGGCATCTGGTTCCTATTTCAGGGCCATATTAGGTAAACATTCCCCCCCCGGATAACTATATCTGGCATTTGATTATTGATTTGAGTATCGATTAGTCCATGACCCACCATGCCAAGGCGTTCTTTTAAATGCATAGGGTTCTCTTTTTTTTAGGTCTCTTTCACTTGACATCGGTCACTTTCAGAGTAATAGTAAAGTAAGGTGGTACATTTCCTTGAAATAAATAGTTTAAATGTAGTACTTCAAAAGCATTCATAAAAGAACCACATATGTTTATATCAGGTGCATACATCCTTAATATTACCTTCATTTATATCTAAGGTGTCCCCCCCGTCTGCCTAACACCGTTTTTGCTCGACAAACCCCCCTACCCCCCTACGCCGAATGACTCCTGTTAATCCTGTCAAACCCCAAAACCAGGCAAGACTCGATCAGCGTAATTCAACAAGTGGTTATTTGCGTTGTATATAGTGATGCATATACCACACTAATGTATATATATATATTTATACTCAATATTAATTATAACAGGACAAATGTCTCTCTACTCAGCATATACGACCCAGCCTATCTAATAAACTTTACACAACATCAATAAGTATATACCACACATTATATAATTGTAGCTAGTGTAGCTTAAATAAAGCATAACACTGAAGATGTTAAGATGAACCCTAGAAAGTTCCACGGGCACAAAGGCCTGGTCCTGACTTTACTATCGGCTTTAACCCAATTTATACATG
>Tab 08 234
ATTTGCAGTGCATATACATATATATATTACATAATGATCCCAGTACATTATATGTATATAGTACATTATGGTGTAGTACATTATATGCATAATCTTACATTAATGGTTTAAAACATATCATTAATAATACTCAAACCACTTACTAATACTAAAAACCATCAACATTAAACTAAAACATACATACCCATACTATTAGCTCCTACAAATAAATTAATTAAACCTGATTACTTGAATAATCCCCATACCTCCATCACAAATTTTTCTATGCACAGACTCAATTAAAATTGGACCTCAATATATTAATGTAGTAAGAGACCACCAACTGGTTTATAACTAAATGCATATAGTCCTTGATAGGTCAGGGACAAAAATCGTGGGGGTCGCACAAAATGAACTATTACTGGCATCTGGTTCCTATTTCAGGGCCATATTAGGTAAACACTCCCCCCCCGGATAACTATATCTGGCATCTGATTATTGATTTGAGTATCGATTAGTCCATGACCCACCATGCCAAGGCGTTCTTTTAAATGCATAGGGTTCTCTTTTTTTTAGGTCTCTTTCATTTGACATCGGTCACTTTCAGAGTAATAGTAAAACAAGGTGGTACATTTCCTTGAAATAAATAGTTTAAATGTAATACTTCAAAAGCATTCATAAAAGAACCACATATGTTTATATCAGGTGCATACATCCTTAATATTACCTTCATTTATATCTAAGGTGTCCCCCCCGTCTGCCTAACACCGTTTTTGCTCGACAAACCCCCCTACCCCCCTACGCCGAATGACTCATGTTAATCCTGTCAAACCCCAAAACCAGGCAAGACTCGATCAGCGTAATTCAACAAGTGGTTATTTGCGTTGTATATAGTGATGCATATACCACACTAATGTATATATATATATTTATACTCAATATTAATTATACCGGGACAAATGTCTCTCTACTCAGCATATACGACCCAGCCTATCTAATAAACTTTACACAACATCAATAAGTATATACCACACATTATATAATTATAGCTAGTGTAGCTTAAATAAAGCATAACACTGAAGATGTTAAGATGAACCCTAGAAAGTTCCATGGGCACAAAGGCCTGGTCCTGACTTTACTATCGGCTTTAACCCAATTTATACATG
>Tab 08 235
ATTTGCAGTGCATACATATATATATATTACATAATGATCCCAGTACATTATATGTATATAGTACATTATGGTGTAGTACATTATATGCATAATCTTACATTAATGGTTTAAAACATATCATTAATAATACCCAAACCATTTACTAATACTAAAAACCATCAACATTAAACTAAAACATACATACCCATACTATTAGCTCCTACAAATAAATTAATTAAACCTGATTACTTGAATAATCCCCATACCTCCATCACAAACTTTTCTATGCACAGACTCAATTAAAATTGGACCTCAATATATTAATGTAGTAAGAGACCACCAACTGGTTTATAACTAAATGCATATAGTCCTTGATAGGTCAGGGACAAAAATCGTGGGGGTCGCACAAAATGAACTATTACTGGCATCTGGTTCCTATTTCAGGGCCATATTAGGTAAACATTCCCCCCCCGGATAACTATATCTGGCATCTGATTATTGATTTGAGTATCGATTAGTCCATGACCCACCATGCCAAGGCGTTCTTTTAAATGCATAGGGTTCTCTTTTTTTTAGGTCTCTTTCACTTGACATTGGTCACTTTCAGAGTAATAGTAAAGTAAGGTGGTACATTTCCTTGAAATAAATAGTTTAAATGTAATACTTCAGAAGCATTCATAAAAGAACCACATATGTTTATATCAGGTGCATACATCCTTAATATTACCTTCATTTATATCTAAGGTGTCCCCCCCGTCTGCCTAACACCGTTTTTGCTCGACAAACCCCCCTACCCCCCTACGCCGAATGACTCATGTTAATCCTGTCAAACCCCAAAACCAGGCAAGACTCGATCAGCGTAATTCAACAAGTGGTTATTTGCGTTGTATATAGTGATGCATATACCACACTAATGTATATATATATATTTATACTCAATATTAATTATACCAGGACAAATGTCTCTCTACTCAGCATATACGACCCAGCCTATCTAATAAACTTTACACAACATCAATAAGTATATACCACACATTATATAATTATAGCTAGTGTAGCTTAAATAAAGCATAACACTGAAGATGTTAAGATGAACCCTAGAAAGTTCCATGGGCACAAAGGCCTGGTCCTGACTTTACTATCGGCTTTAACCCAATTTATACATG
>Tab 08 236
ATTTGCAGTGCATACATATATATATATTACATAATGATCCCAGTACATTATATGTATATAGTACATTATGGTGTAGTACATTATATGCATAATCTTACATTAATGGTTTAAAACATATCATTAATAATACCCAAACCATTTACTAATACTAAAAACCATCAACATTAAACTAAAACATACATACCCATACTATTAGCTCCTACAAATAAATTAATTAAACCTGATTACTTGAATAATCCCCATACCTCCATCACAAACTTTTCTATGCACAGACTCAATTAAAATTGGACCTCAATATATTAATGTAGTAAGAGACCACCAACTGGTTTATAACTAAATGCATATAGTCCTTGATAGGTCAGGGACAAAAATCGTGGGGGTCGCACAAAATGAACTATTACTGGCATCTGGTTCCTATTTCAGGGCCATATTAGGTAAACATTCCCCCCCCGGATAACTATATCTGGCATCTGATTATTGATTTGAGTATCGATTAGTCCATGACCCACCATGCCAAGGCGTTCTTTTAAATGCATAGGGTTCTCTTTTTTTTAGGTCTCTTTCACTTGACATTGGTCACTTTCAGAGTAATAGTAAAGTAAGGTGGTACATTTCCTTGAAATAAATAGTTTAAATGTAATACTTCAGAAGCATTCATAAAAGAACCACATATGTTTATATCAGGTGCATACATCCTTAATATTACCTTCATTTATATCTAAGGTGTCCCCCCCGTCTGCCTAACACCGTTTTTGCTCGACAAACCCCCCTACCCCCCTACGCCGAATGACTCATGTTAATCCTGTCAAACCCCAAAACCAGGCAAGACTCGATCAGCGTAATTCAACAAGTGGTTATTTGCGTTGTATATAGTGATGCATATACCACACTAATGTATATATATATATTTATACTCAATATTAATTATACCAGGACAAATGTCTCTCTACTCAGCATATACGACCCAGCCTATCTAATAAACTTTACACAACATCAATAAGTATATACCACACATTATATAATTATAGCTAGTGTAGCTTAAATAAAGCATAACACTGAAGATGTTAAGATGAACCCTAGAAAGTTCCATGGGCACAAAGGCCTGGTCCTGACTTTACTATCGGCTTTAACCCAATTTATACATG
>Tab 08 237
ATTTGCAGTGCATATACATATATATATTACATAATGATCCCAGTACATTATATGTATATAGTACATTATGGTGTAGTACATTATATGCATAATCTTACATTAATGGTTTAAAACATATCATTAATAATACTCAAACCATTTGCTAATACTAAAAACCATCAACATTAAACTAAAACATACATACCCATACTATTAGCTTCTACAAATAAATTAATTAAACCTGATTACTTGAATAATCCCCATACCTTCATCACAAATTTTTCTATGCACAGACTCAATTAAAATTGGACCTCAATATATTAATGTAGTAAGAGACCACCAACTGGTTTATGACTAAATGCATATAGTCCTTGATAGGTCAGGGACAAAAATCGTGGGGGTCGCACAGAATGAACTATTACTGGCATCTGGTTCCTATTTCAGGGCCATATTAGGTAAACATTCCCCCCCCGGATAACTATATCTGGCATTTGATTATTGATTTGAGTATCGATTAGTCCATGACCCACCATGCCAAGGCGTTCTTTTAAATGCATAGGGTTCTCTTTTTTTTAGGTCTCTTTCACTTGACATCGGTCACTTTCAGAGTAATAGTAAAGTAAGGTGGTACATTTCCTTGAAATAAATAGTTTAAATGTAATACTTCAAAAGCATTCATAAAAGAACCACATATGTTTATATCAGGTGCATACATCCTTAATATTACCTTCATTTATATCTAAGGTGTCCCCCCCGTCTGCCTAACACCGTTTTTGCTCGACAAACCCCCCTACCCCCCTACGCCGAATGACTCCTGTTAATCCTGTCAAACCCCAAAACCAGGCAAGACTCGATCAGCGTAATTCAACAAGTGGTTATTTGCGTTGTATATAGTGATGCATATACCACACTAATGTATATATATATATTTATACTCAATATTAATTATAACAGGACAAATGTCTCTCTACTCAGCATATACGACCCAGCCTATCTAATAAACTTTACACAACATCAATAAGTATATACCACACATTATATAATTGTAGCTAGTGTAGCTTAAATAAAGCATAACACTGAAGATGTTAAGATGAACCCTAGAAAGTTCCACGGGCACAAAGGCCTGGTCCTGACTTTACTATCGGCTTTAACCCAATTTATACATG
>Eir 08 382
ATTTGCAGTGCATATACATATATATATTACATAATGATCCCAGTACATTATATGTATATAGTACATTATGGTGTAGTACATTATATGCATAATCTTACATTAATGGTTTAAAACATATCATTAATAATACCCAAACCATTTGCTAATACTAAAAACCATCAACATTAAACTAAAACATACATACCCATACTATTAGCTTCTACAAATAAATTAATTAAACCTGATTACTTGAATAATCCCCATACCTTCATCACAAATTTTTCTATGCACAGACTCAATTAAAATTGGACCTCAATATATTAATGTAGTAAGAGACCACCAACTGGTTTATGACTAAATGCATATAGTCCTTGATAGGTCAGGGACAAAAATCGTGGGGGTCGCACAGAATGAACTATTACTGGCATCTGGTTCCTATTTCAGGGCCATATTAGGTAAACATTCCCCCCCCGGATAACTATATCTGGCATTTGATTATTGATTTGAGTATCGATTAGTCCATGACCCACCATGCCAAGGCGTTCTTTTAAATGCATAGGGTTCTCTTTTTTTTAGGTCTCTTTCACTTGACATCGGTCACTTTCAGAGTAATAGTAAAGTAAGGTGGTACATTTCCTTGAAATAAATAGTTTAAATGTAGTACTTCAAAAGCATTCATAAAAGAACCACATATGTTTATATCAGGTGCATACATCCTTAATATTACCTTCATTTATATCTAAGGTGTCCCCCCCGTCTGCCTAACACCGTTTTTGCTCGACAAACCCCCCTACCCCCCTACGCCGAATGACTCCTGTTAATCCTGTCAAACCCCAAAACCAGGCAAGACTCGATCAGCGTAATTCAACAAGTGGTTATTTGCGTTGTATATAGTGATGCATATACCACACTAATGTATATATATATATTTATACTCAATATTAATTATAACAGGACAAATGTCTCTCTACTCAGCATATACGACCCAGCCTATCTAATAAACTTTACACAACATCAATAAGTATATACCACACATTATATAATTGTAGCTAGTGTAGCTTAAATAAAGCATAACACTGAAGATGTTAAGATGAACCCTAGAAAGTTCCACGGGCACAAAGGCCTGGTCCTGACTTTACTATCGGCTTTAACCCAATTTATACATG
>Eir 08 383
ATTTGCAGTGCATACATATATATATATTACATAATGATCCTAGTACATTATATGTATATAGTACATTATGGTGTAGTACATTATATGCATAATCTTACATTAATGGTTTAAAACATACCATTAATAATACTCAAACCATTTGTTAATACTAAAAACCATCAACATTAAACTAAAAAATACATACCCATATTATTAGCTCCTACAAATAAATTAATTAAACCTGATTACTTGAATAATCCCCATACCTCCATCATAAACCTTTCTATGCATGGACTCAATTAAAATTGGACCTCAATATATTAATGTAGTAAGAGACCACCAACTGGTTTATAACTGAATGCATATAGTCCTTGATAGGTCAGGGACAAAAATCGTGGGGGTCGCACAAAATGAACTATTACTGGCATCTGGTTCCTATTTCAGGGCCATATTAGGTAAACATTCCCCCCCCGGATAACTATATCTGGCATCTGATTATTGATTTGAGTATCGATTAGTCCATGACCCACCATGCCAAGGCGTTCTTTTAAATGCATAGGGTTCTCTTTTTTTTAGGTCTCTTTCATTTGACATCGGTCACTTTCAGAGTAATAGTAAAGTAAGGTGGTACATTTCCTTGAAATAAATAGTTTAAATGTAATACTTCAAAAGCATTCATAAGAGAACCACATATGTTTATATCAGGTGCATACATCCTTAATATTACCTTCATTTATATCTAAGGTGTCCCCCCCGTCTGCCTAACACCGTTTTTGCTCGACAAACCCCCCTACCCCCCTACGCCGAATGACTCATGTTAATCCTGTCAAACCCCAAAACCAGGCAAGACTCGATCAGCGTAATTCAACAAGTGGTTATTTGCGTTGTATATAGTGATGCATATACCACACTAATGTATATATATATATTTATACTCAATATTAATTATACCAGGACAAATGTCTCTCTACTCAGCATATACGACCCAGCCTATCTAATAAACTTTACACAACATCAATAAGTATATACCACACATTATATAATTATAGCTAGTGTAGCTTAAATAAAGCATAACACTGAAGATGTTAAGATGAACCCTAGAAAGTTCCACGGGCACAAAGGCCTGGTCCTGACTTTACTATCGGCTTTAACCCAATTTATACATG
>Eir 08 384
ATTTGCAGTGCATACATATATATATATTACATAATGATCCCAGTACATTATATGTATATAGTACATTATGGTGTAGTACATTATATGCATAATCTTACATTAATGGTTTAAAACATATCATTAATAATACCCAAACCATTTGCTAATACTAAAAACCATCAACATTAAACTAAAACATACATACCCATACTATTAGCTCCTACAAATAAATTAATTAAACCTGATTACTTGAATAATCCCCATACCTCCATCACAAACTTTTCTATGCACAGACTCAATTAAAATTGGACCTCAATATATTAATGTAGTAAGAGACCACCAACTGGTTTATGACTAAATGCATATAGTCCTTGATAGGTCAGGGACAAAAATCGTGGGGGTCGCACAAAATGAACTATTACTGGCATCTGGTTCCTATTTCAGGGCCATATTAGGTAAACATTCCCCCCCCGGATAACTATATCTGGCATCTGATTATTGATTTGAGTATCGATTAGTCCATGACCCACCATGCCAAGGCGTTCTTTTAAATGCATAGGGTTCTCTTTTTTTTAGGTCTCTTTCACTTGACATTGGTCACTTTCAGGGTAATAGTAAAGTAAGGTGGTACATTTCCTTGAAATAAATAGTTTAAATGTAATACTTCAAAAGCATTCATAAAAGAACCACATATGTTTATATCAGGTGCATACATCCTTAATATTACCTTCATTTATATCTAAGGTGTCCCCCCCGTCTGCCTAACACCGTTTTTGCTCGACAAACCCCCCTACCCCCCTACGCCGAATGACTCATGTTAATCCTGTCAAACCCCAAAACCAGGCAAGACTCGATCAGCGTAATTCAACAAGTGGTTATTTGCGTTGTATATAGTGATGCATATACCACACTAATGTATATATATATATTTATACTCAATATTAATTATACCAGGACAAATGTCTCTCTACTCAGCATATACGACCCAGCCTATCTAATAAACTTTACACAACATCAATAAGTATATACCACACATTATATAATTATAGCTAGTGTAGCTTAAATAAAGCATAACACTGAAGATGTTAAGATGAACCCTAGAAAGTTCCATGGGCACAAAGGCCTGGTCCTGACTTTACTATCGGCTTTAACCCAATTTATACATG
>Eir 08 385
ATTTGCAGTGCATATACATATATATATTACATAATGATCCCAGTACATTATATGTATATAGTACATTATGGTGTAGTACATTATATGCATAATCTTACATTAATGGTTTAAAACATATCATTAATAATACTCAAACCATTTGCTAATACTAAAAACCATCAACATTAAACTAAAACATACATACCCATACTATTAGCTTCTACAAATAAATTAATTAAACCTGATTACTTGAATAATCCCCATACCTTCATCACAAATTTTTCTATGCACAGACTCAATTAAAATTGGACCTCAATATATTAATGTAGTAAGAGACCACCAACTGGTTTATGACTAAATGCATATAGTCCTTGATAGGTCAGGGACAAAAATCGTGGGGGTCGCACAGAATGAACTATTACTGGCATCTGGTTCCTATTTCAGGGCCATATTAGGTAAACATTCCCCCCCCGGATAACTATATCTGGCATTTGATTATTGATTTGAGTATCGATTAGTCCATGACCCACCATGCCAAGGCGTTCTTTTAAATGCATAGGGTTCTCTTTTTTTTAGGTCTCTTTCACTTGACATCGGTCACTTTCAGAGTAATAGTAAAGTAAGGTGGTACATTTCCTTGAAATAAATAGTTTAAATGTAGTACTTCAAAAGCATTCATAAAAGAACCACATATGTTTATATCAGGTGCATACATCCTTAATATTACCTTCATTTATATCTAAGGTGTCCCCCCCGTCTGCCTAACACCGTTTTTGCTCGACAAACCCCCCTACCCCCCTACGCCGAATGACTCCTGTTAATCCTGTCAAACCCCAAAACCAGGCAAGACTCGATCAGCGTAATTCAACAAGTGGTTATTTGCGTTGTATATAGTGATGCATATACCACACTAATGTATATATATATATTTATACTCAATATTAATTATAACAGGACAAATGTCTCTCTACTCAGCATATACGACCCAGCCTATCTAATAAACTTTACACAACATCAATAAGTATATACCACACATTATATAATTGTAGCTAGTGTAGCTTAAATAAAGCATAACACTGAAGATGTTAAGATGAACCCTAGAAAGTTCCACGGGCACAAAGGCCTGGTCCTGACTTTACTATCGGCTTTAACCCAATTTATACATG
>Eir 08 386
ATTTGCAGTGCATACATATATATATATTACATAATGATCCCAGTACATTATATGTATATAGTACATTATGGTGTAGTACATTATATGCATAATCTTACATTAATGGTTTAAAACATATCATTAATAATACCCAAACCATTTGCTAATACTAAAAACCATCAACATTAAACTAAAACATACATACCCATACTATTAGCTCCTACAAATAAATTAATTAAACCTGATTACTTGAATAATCCCCATACCTCCATCACAAACTTTTCTATGCACAGACTCAATTAAAATTGGACCTCAATATATTAATGTAGTAAGAGACCACCAACTGGTTTATAACTAAATGCATATAGTCCTTGATAGGTCAGGGACAAAAATCGTGGGGGTCGCACAAGATGAACTATTACTGGCATCTGGTTCCTATTTCAGGGCCATATTAGGTAAACATTCCCCCCCCGGATAACTATATCTGGCATCTGATTATTGATTTGAGTATCGATTAGTCCATGACCCACCATGCCAAGGCGTTCTTTTAAATGCATAGGGTTCTCTTTTTTTTAGGTCTCTTTCACTTGACATTGGTCACTTTCAGAGTAATAGTAAAGTAAGGTGGTACATTTCCTTGAAATAAATAGTTTAAATGTAATACTTCAAAAGCATTCATAAAAGAACCACATATATTTATATCAGGTGCATACATCCTTAATATTACCTTCATTTATATCTAAGGTGTCCCCCCCGTCTGCCTAACACCGTTTTTGCTCGACAAACCCCCCTACCCCCCTACGCCGAATGACTCATGTTAATCCTGTCAAACCCCAAAACCAGGCAAGACTCGATCAGCGTAATTCAACAAGTGGTTATTTGCGTTGTATATAGTGATGCATATACCACACTAATGTATATATATATATTTATACTCAATATTAATTATACCAGGACAAATGTCTCTCTACTCAGCATATACGACCCAGCCTATCTAATAAACTTTACACAACATCAATAAGTATATACCACACATTATATAATTATAGCTAGTGTAGCTTAAATAAAGCATAACACTGAAGATGTTAAGATGAACCCTAGAAAGTTCCATGGGCACAAAGGCCTGGTCCTGACTTTACTATCGGCTTTAACCCAATTTATACATG
>Eir 08 387
ATTTGCAGTGCATACATATATATATATTACATAATGATCCCAGTACATTATATGTATATAGTACATTATGGTGTAGTACATTATATGCATAATCTTACATTAATGGTTTAAAACATATCATTAATAATACCCAAACCATTTGCTAATACTAAAAACCATCAGCATTAAACTAAAACATACATACCCATACTATTAGCTCCTACAAATAAATTAATTAAACCTGATTACTTGAATAACCCCCATACCTCCATCACAAACTTTTCTATGCATGGACTCAATTAAAATTGGACCTCAATATATTAATGTAGTAAGAGACCACCAACTGGTTTATAACTAAATGCATATAGTCCTTGATAGGTCAGGGACAAAAATCGTGGGGGTCGCACAAAATGAACTATTACTGGCATCTGGTTCCTATTTCAGGGCCATATTAGGTAAACATTCCCCCCCCGGATAACTATATCTGGCATCTGATTATTGATTTGAGTATCGATTAGTCCATGACCCACCATGCCAAGGCGTTCTTTTAAATGCATAGGGTTCTCTTTTTTTTAGGTCTCTTTCACTTGACATTGGTCACTTTCAGAGTAATAGTAAAGTAAGGTGGTACATTTCCTTGAAATAAATAGTTTAGATGTAATACTTCAAAAGCATTCATAAAAGAACCACATATGTTTATATCAGGTGCATACATCCTTAATATTACCTTCATTTATATCTAAGGTGTCCCCCCCGTCTGCCTAACACCGTTTTTGCTCGACAAACCCCCCTACCCCCCTACGCCGAATGACTCATGTTAATCCTGTCAAACCCCAAAACCAGGCAAGACTCGATCAGCGTAATTCAACAAGTGGTTATTTGCGTTGTATATAGTGATGCATATACCACACTAATGTATATATATATATTTATACTCAATATTAATTATACCAGGACAAATGTCTCTCTACTCAGCATATACGACCCAGCCTATCTAATAAACTTTACACAACATCAATAAGTATATACCACACATTATATAATTATAGCTAGTGTAGCTTAAATAAAGCATAACACTGAAGATGTTAAGATGAACCCTAGAAAGTTCCATGGGCACAAAGGCCTGGTCCTGACTTTACTATCGGCTTTAACCCAATTTATACATG
>Eir 08 388
ATTTGCAGTGCATACATATATATATATTACATAATGATTCCAGTACATTATATGTATATAGTACATTATGGTGTAGTACATTATATGCATAATCTTACATTAATGGTTTAAAACATATCATTAATAATACCCAAACCATTTGCTAATACTAAAAACCATCAGCATTAAACTAAAACATACATACCCATACTATTAGCTCCTACAAATAAATTAATTAGACCTGATTACTTGAATAATCCCCATACCTCCATCACAAACTTTTCTATGCACAGACTCAATTAAAATTGGACCTCAATATATTAATGTAGTAAGAGACCACCAACTGGTTTATAACTAAATGCATATAGTCCTTGATAGGTCAGGGACAAAAATCGTGGGGGTCGCACAAGATGAACTATTACTGGCATCTGGTTCCTATTTCAGGGCCATATTAGGTAAACATTCCCCCCCCGGATAACTATATCTGGCATCTGATTATTGATTTGAGTATCGATTAGTCCATGACCCACCATGCCAAGGCGTTCTTTTAAATGCATAGGGTTCTCTTTTTTTTAGGTCTCTTTCACTTGACATTGGTCACTTTCAGAGTAATAGTAAAGTAAGGTGGTACATTTCCTTGAAATAAATAGTTTAAATGTAATACTTCAAAAGCATTCATAAAAGAACCACATATGTTTATATCAGGTGCATACATCCTTAATATTACCTTCATTTATATCTAAGGTGTCCCCCCCGTCTGCCTAACACCGTTTTTGCTCGACAAACCCCCCTACCCCCCTACGCCGAATGACTCATGTTAATCCTGTCAAACCCCAAAACCAGGCAAGACTCGATCAGCGTAATTCAACAAGTGGTTATTTGCGTTGTATATAGTGATGCATATACCACACTAATGTATATATATATATTTATACTCAATATTAATTATACCAGGACAAATGTCTCTCTACTCAGCATATACGACCCAGCCTATCTAATAAACTTTACACAACATCAATAAGTATATACCACACATTATATAATTATAGCTAGTGTAGCTTAAATAAAGCATAACACTGAAGATGTTAAGATGAACCCTAGAAAGTTCCATGGGCACAAAGGCCTGGTCCTGACTTTACTATCGGCTTTAACCCAATTTATACATG
>Eir 08 389
ATTTGCAGTGCATACATATATATATATTACATAATGATCCCAGTACATTATATGTATATAGTACATTATGGTGTAGTACATTATATGCATAATCTTACATTAATGGTTTAAAACATATCATTAATAATACCCAAACCATTTGCTAATACTAAAAACCATCAACATTAAACTAAAACATACATACCCATACTATTAGCTCCTACAAATAAATTAATTAAACCTGATTACTTGAATAATCCCCATACCTCCATCACAAATTTTTCTATGCACAGACTCAATTAAAATTGGACCTCAATATATTAATGTAGTAAGAGACCACCAACTGGTTTATAACTAAATGCATATAGTCCTTGATAGGTCAGGGACAAAAATCGTGGGGGTCGCACAAAATGAACTATTACTGGCATCTGGTTCCTATTTCAGGGCCATATTAGGTAAACATTCCCCCCCCGGATAACTATATCTGGCATTTGATTATTGATTTGAGTATCGATTAGTCCATGACCCACCATGCCAAGGCGTTCTTTTAAATGCATAGGGTTCTCTTTTTTTTAGGTCTCTTTCACTTGACATCGGTCACTTTCAGAGTAATAGTAAAATAAGGTGGTACATTTCCTTGAAATAAATAGTTTAAATGTAATACTTCAAAAGCATTCATAAAAGAACCACATATGTTTATATCAGGTGCATACATCCTTAATATTACCTTCATTTATATCTAAGGTGTCCCCCCCGTCTGCCTAACACCGTTTTTGCTCGACAAACCCCCCTACCCCCCTACGCCGAATGACTCATGTTAATCCTGTCAAACCCCAAAACCAGGCAAGACTCGATCAGCGTAATTCAACAAGTGGTTATTTGCGTTGTATATAGTGATGCATATACCACACTAATGTATATATATATATTTATACTCAATATTAATTATACCAGGACAAATGTCTCTCTACTCAGCATATACGACCCAGCCTATCTAATAAACTTTACACAACATCAATAAGTATATACCACACATTATATAATTATAGCTAGTGTAGCTTAAATAAAGCATAACACTGAAGATGTTAAGATGAACCCTAGAAAGTTCCATGGGCACAAAGGCCTGGTCCTGACTTTACTATCGGCTTTAACCCAATTTATACATG
>Eir 08 390
ATTTGCAGTGCATATACATATATATATTACATAATGATCCCAGTACATTATATGTATATAGTACATTATGGTGTAGTACATTATATGCATAATCTTACATTAATGGTTTAAAACATATCATTAATAATACTCAAACCATTTGCTAATACTAAAAACCATCAACATTAAACTAAAACATACATACCCATACTATTAGCTTCTACAAATAAATTAATTAAACCTGATTACTTGAATAATCCCCATACCTTCATCACAAATTTTTCTATGCACAGACTCAATTAAAATTGGACCTCAATATATTAATGTAGTAAGAGACCACCAACTGGTTTATAACTAAATGCATATAGTCCTTGATAGGTCAGGGACAAAAATCGTGGGGGTCGCACAGAATGAACTATTACTGGCATCTGGTTCCTATTTCAGGGCCATATTAGGTAAACATTCCCCCCCCGGATAACTATATCTGGCATTTGATTATTGATTTGAGTATCGATTAGTCCATGACCCACCATGCCAAGGCGTTCTTTTAAATGCATAGGGTTCTCTTTTTTTTAGGTCTCTTTCACTTGACATCGGTCACTTTCAGAGTAATAGTAAAGTAAGGTGGTACATTTCCTTGAAATAAATAGTTTAAATGTAGTACTTCAAAAGCATTCATAAAAGAACCACATATGTTTATATCAGGTGCATACATCCTTAATATTACCTTCATTTATATCTAAGGTGTCCCCCCCGTCTGCCTAACACCGTTTTTGCTCGACAAACCCCCCTACCCCCCTACGCCGAATGACTCCTGTTAATCCTGTCAAACCCCAAAACCAGGCAAGACTCGATCAGCGTAATTCAACAAGTGGTTATTTGCGTTGTATATAGTGATGCATATACCACACTAATGTATATATATATATTTATACTCAATATTAATTATAACAGGACAAATGTCTCTCTACTCAGCATATACGACCCAGCCTATCTAATAAACTTTACACAACATCAATAAGTATATACCACACATTATATAATTGTAGCTAGTGTAGCTTAAATAAAGCATAACACTGAAGATGTTAAGATGAACCCTAGAAAGTTCCACGGGCACAAAGGCCTGGTCCTGACTTTACTATCGGCTTTAACCCAATTTATACATG
>Eir 08 391
ATTTGCAGTGCATATACATATATATATTACATAATGATCCCAGTACATTATATGTATATAGTACATTATGGTGTAGTACATTATATGCATAATCTTACATTAATGGTTTAAAACATATCATTAATAATACTCAAACCATTTGCTAATACTAAAAACCATCAACATTAAACTAAAACATACATACCCATACTATTAGCTTCTACAAATAAATTAATTAAACCTGATTACTTGAATAATCCCCATACCTTCATCACAAATTTTTCTATGCACAGACTCAATTAAAATTGGACCTCAATATATTAATGTAGTAAGAGACCACCAACTGGTTTATGACTAAATGCATATAGTCCTTGATAGGTCAGGGACAAAAATCGTGGGGGTCGCACAGAATGAACTATTACTGGCATCTGGTTCCTATTTCAGGGCCATATTAGGTAAACATTCCCCCCCCGGATAACTATATCTGGCATTTGATTATTGATTTGAGTATCGATTAGTCCATGACCCACCATGCCAAGGCGTTCTTTTAAATGCATAGGGTTCTCTTTTTTTTAGGTCTCTTTCACTTGACATCGGTCACTTTCAGAGTAATAGTAAAGTAAGGTGGTACATTTCCTTGAAATAAATAGTTTAAATGTAGTACTTCAAAAGCATTCATAAAAGAACCACATATGTTTATATCAGGTGCATACATCCTTAATATTACCTTCATTTATATCTAAGGTGTCCCCCCCGTCTGCCTAACACCGTTTTTGCTCGACAAACCCCCCTACCCCCCTACGCCGAATGACTCCTGTTAATCCTGTCAAACCCCAAAACCAGGCAAGACTCGATCAGCGTAATTCAACAAGTGGTTATTTGCGTTGTATATAGTGATGCATATACCACACTAATGTATATATATATATTTATACTCAATATTAATTATAACAGGACAAATGTCTCTCTACTCAGCATATACGACCCAGCCTATCTAATAAACTTTACACAACATCAATAAGTATATACCACACATTATATAATTGTAGCTAGTGTAGCTTAAATAAAGCATAACACTGAAGATGTTAAGATGAACCCTAGAAAGTTCCACGGGCACAAAGGCCTGGTCCTGACTTTACTATCGGCTTTAACCCAATTTATACATG
>Eir 08 392
ATTTGCAGTGCATACATATATATATATTACATAATGATCCTAGTACATTATATGTATATAGTACATTATGGTGTAGTACATTATATGCATAATCTTACATTAATGGTTTAAAACATACCATTAATAATACTCAAACCATTTGTTAATACTAAAAACCATCAACATTAAACTAAAAAATACATACCCATATTATTAGCTCCTACAAATAAATTAATTAAACCTGATTACTTGAATAATCCCCATACCTCCATCACAAACCTTTCTATGCATGGACTCAATTAAAATTGGACCTCAATATATTAATGTAGTAAGAGACCACCAACTGGTTTATAACTGAATGCATATAGTCCTTGATAGGTCAGGGACAAAAATCGTGGGGGTCGCACAAAATGAACTATTACTGGCATCTGGTTCCTATTTCAGGGCCATATTAGGTAAACATTCCCCCCCCGGATAACTATATCTGGCATCTGATTATTGATTTGAGTATCGATTAGTCCATGACCCACCATGCCAAGGCGTTCTTTTAAATGCATAGGGTTCTCTTTTTTTTAGGTCTCTTTCATTTGACATCGGTCACTTTCAGAGTAATAGTAAAGTAAGGTGGTACATTTCCTTGAAATAAATAGTTTAAATGTAATACTTCAAAAGCATTCATAAGAGAACCACATATGTTTATATCAGGTGCATACATCCTTAATATTACCTTCATTTATATCTAAGGTGTCCCCCCCGTCTGCCTAACACCGTTTTTGCTCGACAAACCCCCCTACCCCCCTACGCCGAATGACTCATGTTAATCCTGTCAAACCCCAAAACCAGGCAAGACTCGATCAGCGTAATTCAACAAGTGGTTATTTGCGTTGTATATAGTGATGCATATACCACACTAATGTATATATATATATTTATACTCAATATTAATTATACCAGGACAAATGTCTCTCTACTCAGCATATACGACCCAGCCTATCTAATAAACTTTACACAACATCAATAAGTATATACCACACATTATATAATTATAGCTAGTGTAGCTTAAATAAAGCATAACACTGAAGATGTTAAGATGAACCCTAGAAAGTTCCACGGGCACAAAGGCCTGGTCCTGACTTTACTATCGGCTTTAACCCAATTTATACATG
>Eir 08 393
ATTTGCAGTGCATATACATATATATATTACATAATGATCCCAGTACATTATATGTATATAGTACATTATGGTGTAGTACATTATATGCATAATCTTACATTAATGGTTTAAAACATATCATTAATAATACTCAAACCATTTGCTAATACTAAAAACCATCAACATTAAACTAAAACATACATACCCATACTATTAGCTTCTACAAATAAATTAATTAAACCTGATTACTTGAATAATCCCCATACCTTCATCACAAATTTTTCTATGCACAGACTCAATTAAAATTGGACCTCAATATATTAATGTAGTAAGAGACCACCAACTGGTTTATGACTAAATGCATATAGTCCTTGATAGGTCAGGGACAAAAATCGTGGGGGTCGCACAGAATGAACTATTACTGGCATCTGGTTCCTATTTCAGGGCCATATTAGGTAAACATTCCCCCCCCGGATAACTATATCTGGCATTTGATTATTGATTTGAGTATCGATTAGTCCATGACCCACCATGCCAAGGCGTTCTTTTAAATGCATAGGGTTCTCTTTTTTTTAGGTCTCTTTCACTTGACATCGGTCACTTTCAGAGTAATAGTAAAGTAAGGTGGTACATTTCCTTGAAATAAATAGTTTAAATGTAGTACTTCAAAAGCATTCATAAAAGAACCACATATGTTTATATCAGGTGCATACATCCTTAATATTACCTTCATTTATATCTAAGGTGTCCCCCCCGTCTGCCTAACACCGTTTTTGCTCGACAAACCCCCCTACCCCCCTACGCCGAATGACTCCTGTTAATCCTGTCAAACCCCAAAACCAGGCAAGACTCGATCAGCGTAATTCAACAAGTGGTTATTTGCGTTGTATATAGTGATGCATATACCACACTAATGTATATATATATATTTATACTCAATATTAATTATAACAGGACAAATGTCTCTCTACTCAGCATATACGACCCAGCCTATCTAATAAACTTTACACAACATCAATAAGTATATACCACACATTATATAATTGTAGCTAGTGTAGCTTAAATAAAGCATAACACTGAAGATGTTAAGATGAACCCTAGAAAGTTCCACGGGCACAAAGGCCTGGTCCTGACTTTACTATCGGCTTTAACCCAATTTATACATG
>Eir 08 394
ATTTGTAGTGCATATACATATATATATTACATAATGATCCCAGTACATTATATGTATATAGTACATTATGGTGTAGTACATTATATGCATAATCTTACATTAATGGTTTAAAACATATCATTAATAATACTCAAACCATTTGCTAATACTAAAAACCATCAACATTAAACTAAAACATACATACCCATACTATTAGCTTCTACAAATAAATTAATTAAACCTGATTACTTGAATAATCCCCATACCTTCATCACAAATTTTTCTATGCACAGACTCAATTAAAATTGGACCTCAATATATTAATGTAGTAAGAGACCACCAACTGGTTTATGACTAAATGCATATAGTCCTTGATAGGTCAGGGACAAAAATCGTGGGGGTCGCACAGAATGAACTATTACTGGCATCTGGTTCCTATTTCAGGGCCATATTAGGTAAACATTCCCCCCCCGGATAACTATATCTGGCATTTGATTATTGATTTGAGTATCGATTAGTCCATGACCCACCATGCCAAGGCGTTCTTTTAAATGCATAGGGTTCTCTTTTTTTTAGGTCTCTTTCACTTGACATCGGTCACTTTCAGAGTAATAGTAAAGTAAGGTGGTACATTTCCTTGAAATAAATAGTTTAAATGTAGTACTTCAAAAGCATTCATAAAAGAACCACATATGTTTATATCAGGTGCATACATCCTTAATATTACCTTCATTTATATCTAAGGTGTCCCCCCCGTCTGCCTAACACCGTTTTTGCTCGACAAACCCCCCTACCCCCCTACGCCGAATGACTCCTGTTAATCCTGTCAAACCCCAAAACCAGGCAAGACTCGATCAGCGTAATTCAACAAGTGGTTATTTGCGTTGTATATAGTGATGCATATACCACACTAATGTATATATATATATTTATACTCAATATTAATTATAACAGGACAAATGTCTCTCTACTCAGCATATACGACCCAGCCTATCTAATAAACTTTACACAACATCAATAAGTATATACCACACATTATATAATTGTAGCTAGTGTAGCTTAAATAAAGCATAACACTGAAGATGTTAAGATGAACCCTAGAAAGTTCCACGGGCACAAAGGCCTGGTCCTGACTTTACTATCGGCTTTAACCCAATTTATACATG
>Eir 08 395
ATTTGCAGTGCATATACATATATATATTACATAATGATCCCAGTACATTATATGTATATAGTACATTATGGTGTAGTACATTATATGCATAATCTTACATTAATGGTTTAAAACATATCATTAATAATACTCAAACCATTTGCTAATACTAAAAACCACCAACATTAAACTAAAACATACATACCCATACTATTAGCTTCTACAAATAAATTAATTAAACCTGATTACTTGAATAATCCCCATACCTTCATCACAAATTTTTCTATGCACAGACTCAATTAAAATTGGACCTCAATATATTAATGTAGTAAGAGACCACCAACTGGTTTATGACTAAATGCATATAGTCCTTGATAGGTCAGGGACAAAAATCGTGGGGGTCGCACAGAATGAACTATTACTGGCATCTGGTTCCTATTTCAGGGCCATATTAGGTAAACATTCCCCCCCCGGATAACTATATCTGGCATTTGATTATTGATTTGAGTATCGATTAGTCCATGACCCACCATGCCAAGGCGTTCTTTTAAATGCATAGGGTTCTCTTTTTTTTAGGTCTCTTTCACTTGACATCGGTCACTTTCAGAGTAATAGTAAAGTAAGGTGGTACATTTCCTTGAAATAAATAGTTTAAATGTAGTACTTCAAAAGCATTCATAAAAGAACCACATATGTTTATATCAGGTGCATACATCCTTAATATTACCTTCATTTATATCTAAGGTGTCCCCCCCGTCTGCCTAACACCGTTTTTGCTCGACAAACCCCCCTACCCCCCTACGCCGAATGACTCCTGTTAATCCTGTCAAACCCCAAAACCAGGCAAGACTCGATCAGCGTAATTCAACAAGTGGTTATTTGCGTTGTATATAGTGATGCATATACCACACTAATGTATATATATATATTTATACTCAATATTAATTATAACAGGACAAATGTCTCTCTACTCAGCATATACGACCCAGCCTATCTAATAAACTTTACACAACATCAATAAGTATATACCACACATTATATAATTGTAGCTAGTGTAGCTTAAATAAAGCATAACACTGAAGATGTTAAGATGAACCCTAGAAAGTTCCACGGGCACAAAGGCCTGGTCCTGACTTTACTATCGGCTTTAACCCAATTTATACATG
>Eir 08 396
ATTTGCAGTGCATATACATATATATATTACATAATGATCCCAGTACATTATATGTATATAGTACATTATGGTGTAGTACATTATATGCATAATCTTACATTAATGGTTTAAAACATATCATTAATAATACTCAAACCATTTGCTAATACTAAAAACCATCAACATTAAACTAAAACATACATACCCATACTATTAGCTTCTACAAATAAATTAATTAAACCTGATTACTTGAATAATCCCCATACCTTCATCACAAATTTTTCTATGCACAGACTCAATTAAAATTGGACCTCAATATATTAATGTAGTAAGAGACCACCAACTGGTTTATAACTAAATGCATATAGTCCTTGATAGGTCAGGGACAAAAATCGTGGGGGTCGCACAGAATGAACTATTACTGGCATCTGGTTCCTATTTCAGGGCCATATTAGGTAAACATTCCCCCCCCGGATAACTATATCTGGCATTTGATTATTGATTTGAGTATCGATTAGTCCATGACCCACCATGCCAAGGCGTTCTTTTAAATGCATAGGGTTCTCTTTTTTTTAGGTCTCTTTCACTTGACATCGGTCACTTTCAGAGTAATAGTAAAGTAAGGTGGTACATTTCCTTGAAATAAATAGTTTAAATGTAGTACTTCAAAAGCATTCATAAAAGAACCACATATGTTTATATCAGGTGCATACATCCTTAATATTACCTTCATTTATATCTAAGGTGTCCCCCCCGTCTGCCTAACACCGTTTTTGCTCGACAAACCCCCCTACCCCCCTACGCCGAATGACTCCTGTTAATCCTGTCAAACCCCAAAACCAGGCAAGACTCGATCAGCGTAATTCAACAAGTGGTTATTTGCGTTGTATATAGTGATGCATATACCACACTAATGTATATATATATATTTATACTCAATATTAATTATAACAGGACAAATGTCTCTCTACTCAGCATATACGACCCAGCCTATCTAATAAACTTTACACAACATCAATAAGTATATACCACACATTATATAATTGTAGCTAGTGTAGCTTAAATAAAGCATAACACTGAAGATGTTAAGATGAACCCTAGAAAGTTCCACGGGCACAAAGGCCTGGTCCTGACTTTACTATCGGCTTTAACCCAATTTATACATG
>Eir 08 397
ATTTGCAGTGCATATACATATATATATTACATAATGATCCCAGTACATTATATGTATATAGTACATTATGGTGTAGTACATTATATGCATAATCTTACATTAATGGTTTAAAACATATCATTAATAATACTCAAACCATTTGCTAATACTAAAAACCATCAACATTAAACTAAAACATACATACCCATACTATTAGCTTCTACAAATAAATTAATTAAACCTGATTACTTGAATAATCCCCATACCTTCATCACAAATTTTTCTATGCACAGACTCAATTAAAATTGGACCTCAATATATTAATGTAGTAAGAGACCACCAACTGGTTTATGACTAAATGCATATAGTCCTTGATAGGTCAGGGACAAAAATCGTGGGGGTCGCACAGAATGAACTATTACTGGCATCTGGTTCCTATTTCAGGGCCATATTAGGTAAACATTCCCCCCCCGGATAACTATATCTGGCATTTGATTATTGATTTGAGTATCGATTAGTCCATGACCCACCATGCCAAGGCGTTCTTTTAAATGCATAGGGTTCTCTTTTTTTTAGGTCTCTTTCACTTGACATCGGTCACTTTCAGAGTAATAGTAAAGTAAGGTGGTACATTTCCTTGAAATAAATAGTTTAAATGTAGTACTTCAAAAGCATTCATAAAAGAACCACATATGTTTATATCAGGTGCATACATCCTTAATATTACCTTCATTTATATCTAAGGTGTCCCCCCCGTCTGCCTAACACCGTTTTTGCTCGACAAACCCCCCTACCCCCCTACGCCGAATGACTCCTGTTAATCCTGTCAAACCCCAAAACCAGGCAAGACTCGATCAGCGTAATTCAACAAGTGGTTATTTGCGTTGTATATAGTGATGCATATACCACACTAATGTATATATATATATTTATACTCAATATTAATTATAACAGGACAAATGTCTCTCTACTCAGCATATACGACCCAGCCTATCTAATAAACTTTACACAACATCAATAAGTATATACCACACATTATATAATTGTAGCTAGTGTAGCTTAAATAAAGCATAACACTGAAGATGTTAAGATGAACCCTAGAAAGTTCCACGGGCACAAAGGCCTGGTCCTGACTTTACTATCGGCTTTAACCCAATTTATACATG
>Eir 08 398
ATTTGCAGTGCATATACATATATATATTACATAATGATCCCAGTACATTATATGTATATAGTACATTATGGTGTAGTACATTATATGCATAATCTTACATTAATGGTTTAAAACATATCATTAATAATACTCAAACCATTTGCTAATACTAAAAACCATCAACATTAAACTAAAACATACATACCCATACTATTAGCTTCTACAAATAAGTTAATTAAACCTGATTACTTGAATAATCCCCATACCTTCATCACAAATTTTTCTATGCACAGACTCAATTAAAATTGGACCTCAATATATTAATGTAGTAAGAGACCACCAACTGGTTTATGACTAAATGCATATAGTCCTTGATAGGTCAGGGACAAAAATCGTGGGGGTCGCACAGAATGAACTATTACTGGCATCTGGTTCCTATTTCAGGGCCATATTAGGTAAACATTCCCCCCCCGGATAACTATATCTGGCATTTGATTATTGATTTGAGTATCGATTAGTCCATGACCCACCATGCCAAGGCGTTCTTTTAAATGCATAGGGTTCTCTTTTTTTTAGGTCTCTTTCACTTGACATCGGTCACTTTCAGAGTAATAGTAAAGTAAGGTGGTACATTTCCTTGAAATAAATAGTTTAAATGTAGTACTTCAAAAGCATTCATAAAAGAACCACATATGTTTATATCAGGTGCATACATCCTTAATATTACCTTCATTTATATCTAAGGTGTCCCCCCCGTCTGCCTAACACCGTTTTTGCTCGACAAACCCCCCTACCCCCCTACGCCGAATGACTCCTGTTAATCCTGTCAAACCCCAAAACCAGGCAAGACTCGATCAGCGTAATTCAACAAGTGGTTATTTGCGTTGTATATAGTGATGCATATACCACACTAATGTATATATATATATTTATACTCAATATTAATTATAACAGGACAAATGTCTCTCTACTCAGCATATACGACCCAGCCTATCTAATAAACTTTACACAACATCAATAAGTATATACCACACATTATATAATTGTAGCTAGTGTAGCTTAAATAAAGCATAACACTGAAGATGTTAAGATGAACCCTAGAAAGTTCCACGGGCACAAAGGCCTGGTCCTGACTTTACTATCGGCTTTAACCCAATTTATACATG
>Eir 08 399
ATTTGCAGTGCATACATATATATATATTACATAATGATCCCAGTACATTATATGTATATAGTACATTATGGTGTAGTACATTATATGCATAATCTTACATTAATGGTTTAAAACATATCATTAATAATACCCAAACCATTTGCTAATACTAAAAACCATCAGCATTAAACTAAAACATACATACCCATACTATTAGCTCCTACAAATAAATTAATTAAACCTGATTACTTGAATAACCCCCATACCTCCATCACAAACTTTTCTATGCATGGACTCAATTAAAATTGGACCTCAATATATTAATGTAGTAAGAGACCACCAACTGGTTTATAACTAAATGCATATAGTCCTTGATAGGTCAGGGACAAAAATCGTGGGGGTCGCACAAAATGAACTATTACTGGCATCTGGTTCCTATTTCAGGGCCATATTAGGTAAACATTCCCCCCCCGGATAACTATATCTGGCATCTGATTATTGATTTGAGTATCGATTAGTCCATGACCCACCATGCCAAGGCGTTCTTTTAAATGCATAGGGTTCTCTTTTTTTTAGGTCTCTTTCACTTGACATTGGTCACTTTCAGAGTAATAGTAAAGTAAGGTGGTACATTTCCTTGAAATAAATAGTTTAGATGTAATACTTCAAAAGCATTCATAAAAGAACCACATATGTTTATATCAGGTGCATACATCCTTAATATTACCTTCATTTATATCTAAGGTGTCCCCCCCGTCTGCCTAACACCGTTTTTGCTCGACAAACCCCCCTACCCCCCTACGCCGAATGACTCATGTTAATCCTGTCAAACCCCAAAACCAGGCAAGACTCGATCAGCGTAATTCAACAAGTGGTTATTTGCGTTGTATATAGTGATGCATATACCACACTAATGTATATATATATATTTATACTCAATATTAATTATACCAGGACAAATGTCTCTCTACTCAGCATATACGACCCAGCCTATCTAATAAACTTTACACAACATCAATAAGTATATACCACACATTATATAATTATAGCTAGTGTAGCTTAAATAAAGCATAACACTGAAGATGTTAAGATGAACCCTAGAAAGTTCCATGGGCACAAAGGCCTGGTCCTGACTTTACTATCGGCTTTAACCCAATTTATACATG
>Eir 08 400
ATTTGCAGTGCATACATATATATATATTACATAATGATCCCAGTACATTATATGTATATAGTACATTATGGTGTAGTACATTATATGCATAATCTTACATTAATGGTTTAAAACATATCATTAATAATACCCAAACCATTTGCTAATACTAAAAACCATCAACATTAAACTAAAACATACATACCCATACTATTAGCTCCTACAAATAAATTAATTAAACCTGATTACTTGAATAATCCCCATACCTCCATCACAAACTTTTCTATGCACGGACTCAACTAAAATTGGACCTCAATATATTAATGTAGTAAGAGACCACCAACTGGTTTATAACTAAATGCATATAGTCCTTGATAGGTCAGGGACAAAAATCGTGGGGGTCGCACAAAATGAACTATTACTGGCATCTGGTTCCTATTTCAGGGCCATATTAGGTAAACATTCCCCCCCCGGATAACTATATCTGGCATCTGATTATTGATTTGAGTATCGATTAGTCCATGACCCACCATGCCAAGGCGTTCTTTTAAATGCATAGGGTTCTCTTTTTTTTAGGTCTCTTTCATTTGACATCGGTCACTTTCAGAGTAATAGTAAAGTAAGGTGGTACATTTCCTTGAAATAAATAGTTTAAATGTAATACTTCAAAAGCATTCATAAAAGAACCACATATGTTTATATCAGGTGCATACATCCTTAATATTACCTTCATTTATATCTAAGGTGTCCCCCCCGTCTGCCTAACACCGTTTTTGCTCGACAAACCCCCCTACCCCCCTACGCCGAATGACTCATGTTAATCCTGTCAAACCCCAAAACCAGGCAAGACTCGATCAGCGTAATTCAACAAGTGGTTATTTGCGTTGTATATAGTGATGCATATACCACACTAATGTATATATATATATTTATACTCAATATTAATTATACCAGGACAAATGTCTCTCTATTCAGCATATACGACCCAGCCTATCTAATAAACTTTACACAACATCAATAAGTATATACCACACATTATATAATTATAGCTAGTGTAGCTTAAATAAAGCATAACACTGAAGATGTTAAGATGAACCCTAGAAAGTTCCATGGGCACAAAGGCCTGGTCCTGACTTTACTATCGGCTTTAACCCAATTTATACATG
>Eir 08 401
ATTTGCAGTGCATATACATATATATATTACATAATGATCCCAGTACATTATATGTATATAGTACATTATGGTGTAGTACATTATATGCATAATCTTACATTAATGGTTTAAAACATATCATTAATAATACTCAAACCACTTACTAATACTAAAAACCATCAACATTAAACTAAAACATACATACCCATACTATTAGCTCCTACAAATAAATTAATTAAACCTGATTACTTGAATAATCCCCATACCTCCATCACAAATTTTTCTATGCACAGACTCAATTAAAATTGGACCTCAATATATTAATGTAGTAAGAGACCACCAACTGGTTTATAACTAAATGCATATAGTCCTTGATAGGTCAGGGACAAAAATCGTGGGGGTCGCACAAAATGAACTATTACTGGCATCTGGTTCCTATTTCAGGGCCATATTAGGTAAACACTCCCCCCCCGGATAACTATATCTGGCATCTGATTATTGATTTGAGTATCGATTAGTCCATGACCCACCATGCCAAGGCGTTCTTTTAAATGCATAGGGTTCTCTTTTTTTTAGGTCTCTTTCATTTGACATCGGTCACTTTCAGAGTAATAGTAAAGTAAGGTGGTACATTTCCTTGAAATAAATAGTTTAAATGTAATACTTCAAAAGCATTCATAAAAGAACCACATATGTTTATATCAGGTGCATACATCCTTAATATTACCTTCATTTATATCTAAGGTGTCCCCCCCGTCTGCCTAACACCGTTTTTGCTCGACAAACCCCCCTACCCCCCTACGCCGAATGACTCATGTTAATCCTGTCAAACCCCAAAACCAGGCAAGACTCGATCAGCGTAATTCAACAAGTGGTTATTTGCGTTGTATATAGTGATGCATATACCACACTAATGTATATATATATATTTATACTCAATATTAATTATACCGGGACAAATGTCTCTCTACTCAGCATATACGACCCAGCCTATCTAATAAACTTTACACAACATCAATAAGTATATACCACACATTATATAATTATAGCTAGTGTAGCTTAAATAAAGCATAACACTGAAGATGTTAAGATGAACCCTAGAAAGTTCCATGGGCACAAAGGCCTGGTCCTGACTTTACTATCGGCTTTAACCCAATTTATACATG
>Eir 08 402
ATTTGCAGTGCATACATATATATATATTACATAATGATCCCAGTACATTATATGTATATAGTACATTATGGTGTAGTACATTATATGCATAATCTTACATTAATGGTTTAAAACATGTCATTAATAATACCCAAACCATTTGCTAATACTAAAAACCATCAACATTAAACTAAAACATACATACCCATACTATTAGCTCCTACAAATAAATTAATTAAACCTGATTACTTGAATAATCCCCATACCTCCATCACAAACTTTTCTATGCACAGACTCAATTAAAATTGGACCTCAACATATTAATGTAGTAAGAGACCACCAACTGGTTTATAACTAAATGCATATAGTCCTTGATAGGTCAGGGACAAAAATCGTGGGGGTCGCACAAAATGAACTATTACTGGCATCTGGTTCCTATTTCAGGGCCATATTAGGTAAACATTCCCCCCCCGGATAACTATATCTGGCATTTGATTATTGATTTGAGTATCGATTAGTCCATGACCCACCATGCCAAGGCGTTCTTTTAAATGCATAGGGTTCTCTTTTTTTTAGGTCTCTTTCACTTGACATCGGTCACTTTCAGAGTAATAGTAAAGTAAGGTGGTACATTTCCTTGAAATAAATAGTTTAAATGTAGTACTTCAAAAGCATTCATAAAAGAACCACATATGTTTATATCAGGTGCATACATCCTTAATATTACCTTCATTTATATCTAAGGTGTCCCCCCCGTCTGCCTAACACCGTTTTTGCTCGACAAACCCCCCTACCCCCCTACGCCGAATGACTCATGTTAATCCTGTCAAACCCCAAAACCAGGCAAGACTCGATCAGCGTAATTCAACAAGTGGTTATTTGCGTTGTATATAGTGATGCATATACCACACTAATGTATATATATATATTTATACTCAATATTAATTATACCAGGACAAATGTCTCTCTACTCAGCATATACGACCCAACCTATCTAATAAACTTTACACAACATCAATAAGTATATACCACACATTATATAATTATAGCTAGTGTAGCTTAAATAAAGCATAACACTGAAGATGTTAAGATGAACCCTAGAAAGTTCCATGGGCACAAAGGCCTGGTCCTGACTTTACTATCGGCTTTAACCCAATTTATACATG
>Eir 08 403
ATTTGCAGTGCATACATATATATATATTACATAATGATCCCAGTACATTATATGTATATAGTACATTATGGTGTAGTACATTATATGCATAATCTTACATTAATGGTTTAAAACATATCATTAATAATACCCAAACCATTTGCTAATACTAAAAACCATCAACATTAAACTAAAACATACATACCCATACTATTAGCTCCTACAAATAAATTAATTAAACCTGATTACTTGAATAATCCCCATACCTCCATCACAAACCTTTCTATGCACAGACTCAATTAAAATTGGACCTCAATATATTAATGTAGTAAGAGACCACCAACTGGTTTATAACTAAATGCATATAGTCCTTGATAGGTCAGGGACAAAAATCGTGGGGGTCGCACAAAATGAACTATTACTGGCATCTGGTTCCTATTTCAGGGCCATATTAGGTAAACATTCCCCCCCCGGATAACTATATCTGGCATCTGATTATTGATTTGAGTATCGATTAGTCCATGACCCACCATGCCAAGGCGTTCTTTTAAATGCATAGGGTTCTCTTTTTTTTAGGTCTCTTTCACTTGACATTGGTCACTTTCAGGGTAATAGTAAAGTAAGGTGGTACATTTCCTTGAAATAAATAGTTTAAATGTAATACTTCAAAAGCATTCATAAAAGAACCACATATGTTTATATCAGGTGCATACATCCTTAATATTACCTTCATTTATATCTAAGGTGTCCCCCCCGTCTGCCTAACACCGTTTTTGCTCGACAAACCCCCCTACCCCCCTACGCCGAATGACTCATGTTAATCCTGTCAAACCCCAAAACCAGGCAAGACTCGATCAGCGTAATTCAACAAGTGGTTATTTGCGTTGTATATAGTGATGCATATACCACACTAATGTATATATATATATTTATACTCAATATTAATTATACCAGGACAAATGTCTCTCTACTCAGCATATACGACCCAGCCTATCTAATAAACTTTACACAACATCAATAAGTATATACCACACATTATATAATTATAGCTAGTGTAGCTTAAATAAAGCATAACACTGAAGATGTTAAGATGAACCCTAGAAAGTTCCATGGGCACAAAGGCCTGGTCCTGACTTTACTATCGGCTTTAACCCAATTTATACATG
>Eir 08 404
ATTTGCAGTGCATACATATATATATATTACATAATGATCCCAGTACATTATATGTATATAGTACATTATGGTGTAGTACATTATATGCATAATCTTACATTAATGGTTTAAAACATATCATTAATAATACTCAAACCATTTGCTAATACTAAAAACCATCAACATTAAACTAAAACATACATACCCATACTGTTAGCTCCTACAAATAAGTTAATTAAACCTGATTACTTGAATAATCCCCATACCTCCATCACAAACTTTTCTATGCACAGACTCAATCAAAATTGGACCTCAATATATTAATGTAGTAAGAGACCACCAACTGGTTTATAACTAAATGCATATAGTCCTTGATAGGTCAGGGACAAAAATCGTGGGGGTCGCACAAAATGAACTATTACTGGCATCTGGTTCCTATTTCAGGGCCATATTAGGTAAACATTCCCCCCCCGGATAATTATATCTGGCATCTGATTATTGATTTGAGTATCGATTAGTCCATGACCCACCATGCCAAGGCGTTCTTTTAAATGCATAGGGTTCTCTTTTTTTTAGGTCTCTTTCACTTGACATTGGTCACTTTCAGAGTAATAGTAAAGTAAGGTGGTACATTTCCTTGAAATAAATAGTTTAAATGTAATACTTCAAAAGCATTCATAAAAGAACCACATATATTTATATCAGGTGCATACATCCTTAATATTACCTTCATTTATATCTAAGGTGTCCCCCCCGTCTGCCTAACACCGTTTTTGCTCGACAAACCCCCCTACCCCCCTACGCCGAATGACTCATGTTAATCCTGTCAAACCCCAAAACCAGGCAAGACTCGATCAGCGTAATTCAACAAGTGGTTATTTGCGTTGTATATAGTGATGCATATACCACACTAATGTATATATATATATTTATACTCAATATTAATTATACCAGGACAAATGTCTCTCTACTCAGCATATACGACCCAGCCTATCTAATAAACTTTACACAACATCAATAAGTATATACCACACATTATATAATTATAGCTAGTGTAGCTTAAATAAAGCATAACACTGAAGATGTTAAGATGAACCCTAGAAAGTTCCATGGGCACAAAGGCCTGGTCCTGACTTTACTATCGGCTTTAACCCAATTTATACATG
>Eir 08 405
ATTTGCGGTGCATACATATATATATATTACATAATGATCCCAGTACATTATATGTATATAGTACATTATGGTGTAGTACATTATATGCATAATCTTACATTAATGGTTTAAAACATACCATTAATAATACCCAAACCATTTGTTAATACTAAAAACCACCAACATTAAACTAAAACATACATACCCATACTATTAGCTCCTACAAATAAATTAATTAAACCTGATTACTTGAATAATCCCCATACCTCCATCACAAACTTTTCTATGCACAGACTCAATTAAAATTGGACCTCAATATATTAATGTAGTAAGAGACCACCAACTGGTTTATAACTAAATGCATATAGTCCTTGATAGGTCAGGGACAAAAATCGTGGGGGTCGCACAAAATGAACTATTACTGGCATCTGGTTCCTATTTCAGGGCCATATTAGGTAAACATTCCCCCCCCGGATAACTATATCTGGCATCTGATTATTGATTTGAGTATCGATTAGTCCATGACCCACCATGCCAAGGCGTTCTTTTAAATGCATAGGGTTCTCTTTTTTTTAGGTCTCTTTCACTTGACATCGGTCACTTTCAGAGTAATAGTAAAGTAAGGTGGTACATTTCCTTGAAATAAATAGTTTAAATGTAATACTTCAAAAGCATTCATAAAAGAACCACATATGTTTATATCAGGTGCATACATCCTTAATATTACCTTCATTTATATCTAAGGTGTCCCCCCCGTCTGCCTAACACCGTTTTTGCTCGACAAACCCCCCTACCCCCCTACGCCGAATGACTCATGTTAATCCTGTCAAACCCCAAAACCAGGCAAGACTCGATCAGCGTAATTCAACAAGTGGTTATTTGCGTTGTATATAGTGATGCATATACCACACTAATGTATATATATATATTTATACTCAATATTAATTATACCAGGACAAATGTCTCTCTACTCAGCATATACGACCCAGCCTATCTAATAAACTTTACACAACATCAATAAGTATATACCACACATTATATAATTATAGCTAGTGTAGCTTAAATAAAGCATAACACTGAAGATGTTAAGATGAACCCTAGAAAGTTCCATGGGCACAAAGGCCTGGTCCTGACTTTACTATCGGCTTTAACCCAATTTATACATG
>Eir 08 406
ATTTGCAGTGCATATATATATATGTATTACATAATGATCCCAGTACATTATATGTATATAGTACATTATGGTGTAGTACATTATATGCATAATCTTACATTAATGGTTTAAAACATACCACTAATAATACCCAAACCATTTGCTAATACTAAAAACCATCAACATTAAACTAAAACACACATACCCATACTATTAGCTCCTACAAATAAATTAATTAAACCTGATTACTTGAATAATCCCCATACCTCCATCACAAACTTTTCTATGCACAGACTCAATTAAAATTGGACCTCAATATATTAATGTAGTAAGAGACCACCAACTGGTTTATAACTAAATGCATATAGTCCTTGATAGGTCAGGGACAAAAATTGTGGGGGTCGCACAAAATGAACTATTACTGGCATCTGGTTCCTATTTCAGGGCCATATTAGGTAAACATTCCCCCCCCGGATAACTATATCTGGCATTTGATTATTGATTTGAGTATCGATTAGTCCATGACCCACCATGCCAAGGCGTTCTTTTAAATGCATAGGGTTCTCTTTTTTTTAGGTCTCTTTCATTTGGCATCGGTCACTTTCAGAGTAATAGTAAAGTAAGGTGGTACATTTCCTTGAAATAAATAGTTTAAATGTAGTACTTCAAAAGCATTCATAAAAGAACCACATATGTTTATATCAGGTGCATACATCCTTAATATTACCTTCATTTATATCTAAGGTGTCCCCCCCGTCTGCCTAACACCGTTTTTGCTCGACAAACCCCCCTACCCCCCTACGCCGAATGACTCATGTTAATCCTGTCAAACCCCAAAACCAGGCAAGACTCGATCAGCGTAATTCAACAAGTGGTTATTTGCGTTGTATATAGTGATGCATATACCACACTAATGTATATATATATATTTATACTCAATATTAATTATACCAGGACAAATGTCTCTCTACTCAGCATATACGACCCAGCCTATCTAATAAACTTTACACAACATCAATAAGTATATACCACACATTATATAATTGTAGCTAGTGTAGCTTAAATAAAGCATAACACTGAAGATGTTAAGATGAACCCTAGAAAGTTCCACGGGCACAAAGGCCTGGTCCTGACTTTACTATCGGCTTTAACCCAATTTATACATG
>Eir 08 407
ATTTGCAGTGCATACATATATATATATTACATAATGATCCCAGTACATTATATGTATATAGTACATTATGGTGTAGTACATTATATGCATAATCTTACATTAATGGTTTAAAACATATCATTAATAATACCCAAACCATTTGCTAATACTAAAAACCATCAACATTAAACTAAAACATACATACCCATACTATTAGCTCCTACAAATAAATTAATTAAACCTGATTACTTGAATAATCCCCATACCTCCATCACAAACTTTTCTATGCACAGACTCAATTAAAATTGGACCTCAATATATTAATGTAGTAAGAGACCACCAACTGGTTTATAACTAAATGCATATAGTCCTTGATAGGTCAGGGACAAAAATCGTGGGGGTCGCACAAAATGAACTATTACTGGCATCTGGTTCCTATTTCAGGGCCATATTAGGTAAACATTCCCCCCCCGGATAACTATATCTGGCATCTGATTATTGATTTGAGTATCGATTAGTCCATGACCCACCATGCCAAGGCGTTCTTTTAAATGCATAGGGTTCTCTTTTTTTTAGGTCTCTTTCACTTGACATTGGTCACTTTCAGGGTAATAGTAAAGTAAGGTGGTACATTTCCTTGAAATAAATAGTTTAAATGTAATACTTCAAAAGCATTCATAAAAGAACCACATATGTTTATATCAGGTGCATACATCCTTAATATTACCTTCATTTATATCTAAGGTGTCCCCCCCGTCTGCCTAACACCGTTTTTGCTCGACAAACCCCCCTACCCCCCTACGCCGAATGACTCATGTTAATCCTGTCAAACCCCAAAACCAGGCAAGACTCGATCAGCGTAATTCAACAAGTGGTTATTTGCGTTGTATATAGTGATGCATATACCACACTAATGTATATATATATATTTATACTCAATATTAATTATACCAGGACAAATGTCTCTCTACTCAGCATATACGACCCAGCCTATCTAATAAACTTTACACAACATCAATAAGTATATACCACACATTATATAATTATAGCTAGTGTAGCTTAAATAAAGCATAACACTGAAGATGTTAAGATGAACCCTAGAAAGTTCCATGGGCACAAAGGCCTGGTCCTGACTTTACTATCGGCTTTAACCCAATTTATACATG
>Eir 08 408
ATTTGCAGTGCATACATATATATATATTACATAATGATCCCAGTACATTATATGTATATAGTACATTATGGTGTAGTACATTATATGCATAATCTTACATTAATGGTTTAAAACATATCATTAATAATACCCAAACCATTTACTAATACTAAAAACCATCAACATTAAACTAAAACATACATACCCATACTATTAGCTCCTACAAATAAATTAATTAAACCTGATTACTTGAATAATCCCCATACCTCCATCACAAACTTTTCTATGCACAGACTCAATTAAAATTGGACCTCAATATATTAATGTAGTAAGAGACCACCAACTGGTTTATAACTAAATGCATATAGTCCTTGATAGGTCAGGGACAAAAATCGTGGGGGTCGCACAAAATGAACTATTACTGGCATCTGGTTCCTATTTCAGGGCCATATTAGGTAAACATTCCCCCCCCGGATAACTATATCTGGCATCTGATTATTGATTTGAGTATCGATTAGTCCATGACCCACCATGCCAAGGCGTTCTTTTAAATGCATAGGGTTCTCTTTTTTTTAGGTCTCTTTCACTTGACATCGGTCACTTTCAGAGTAATAGTAAAGTAAGGTGGTACATTTCCTTGAAATAAATAGTTTAAATGTAGTACTTCAAAAGCATTCATAAAAGAACCACATATGTTTATATCAGGTGCATACATCCTTAATATTACCTTCATTTATATCTAAGGTGTCCCCCCCGTCTGCCTAACACCGTTTTTGCTCGACAAACCCCCCTACCCCCCTACGCCGAATGACTCCTGTTAATCCTGTCAAACCCCAAAACCAGGCAAGACTCGATCAGCGTAATTCAACAAGTGGTTATTTGCGTTGTATATAGTGATGCATATACCACACTAATGTATATATATATATTTATACTCAATATTAATTATAACAGGACAAATGTCTCTCTACTCAGCATATACGACCCAGCCTATCTAATAAACTTTACACAACATCAATAAGTATATACCACACATTATATAATTGTAGCTAGTGTAGCTTAAATAAAGCATAACACTGAAGATGTTAAGATGAACCCTAGAAAGTTCCACGGGCACAAAGGCCTGGTCCTGACTTTACTATCGGCTTTAACCCAATTTATACATG
>Eir 08 409
ATTTGCAGTGCATACATATATATATATTACATAATGATCCCAGTACATTATATGTATATAGTACATTATGGTGTAGTACATTATATGCATAATCTTACATTAATGGTTTAAAACATGTCATTAATAATACCCAAACCATTTGCTAATACTAAAAACCATCAACATTAAACTAAAACATACATACCCATACTATTAGCTCCTACAAATAAATTAATTAAACCTGATTACTTGAATAATCCCCATACCTCCATCACAAACTTTTCTATGCACAGACTCAATTAAAATTGGACCTCAACATATTAATGTAGTAAGAGACCACCAACTGGTTTATAACTAAATGCATATAGTCCTTGATAGGTCAGGGACAAAAATCGTGGGGGTCGCACAAAATGAACTATTACTGGCATCTGGTTCCTATTTCAGGGCCATATTAGGTAAACATTCCCCCCCCGGATAACTATATCTGGCATTTGATTATTGATTTGAGTATCGATTAGTCCATGACCCACCATGCCAAGGCGTTCTTTTAAATGCATAGGGTTCTCTTTTTTTTAGGTCTCTTTCACTTGACATTGGTCACTTTCAGAGTAATAGTAAAGTAAGGTGGTACATTTCCTTGAAATAAATAGTTTAAATGTAATACTTCAGAAGCATTCATAAAAGAACCACATATGTTTATATCAGGTGCATACATCCTTAATATTACCTTCATTTATATCTAAGGTGTCCCCCCCGTCTGCCTAACACCGTTTTTGCTCGACAAACCCCCCTACCCCCCTACGCCGAATGACTCATGTTAATCCTGTCAAACCCCAAAACCAGGCAAGACTCGATCAGCGTAATTCAACAAGTGGTTATTTGCGTTGTATATAGTGATGCATATACCACACTAATGTATATATATATATTTATACTCAATATTAATTATACCAGGACAAATGTCTCTCTACTCAGCATATACGACCCAGCCTATCTAATAAACTTTACACAACATCAATAAGTATATACCACACATTATATAATTATAGCTAGTGTAGCTTAAATAAAGCATAACACTGAAGATGTTAAGATGAACCCTAGAAAGTTCCATGGGCACAAAGGCCTGGTCCTGACTTTACTATCGGCTTTAACCCAATTTATACATG
>Eir 08 410
ATTTGCAGTGCATACATATATATATATTACATAATGATCCCAGTACATTATATGTATATAGTACATTATGGTGTAGTACATTATATGCATAATCTTACATTAATGGTTTAAAACATATCATTAATAATACTCAAACCATTTGCTAATACTAAAAACCATCAGCATTAAACTAAAACATACATACCCATACTATTAGCTCCTACAAATAAATTAATTAGACCTGATTACTTGAATAATCCCCATACCTCCATCACAAACTTTTCTATGCACAGACTCAATTAAAATTGGACCTCAATATATTAATGTAGTAAGAGACCACCAACTGGTTTATAACTAAATGCATATAGTCCTTGATAGGTCAGGGACAAAAATCGTGGGGGTCGCACAAGATGAACTATTACTGGCATCTGGTTCCTATTTCAGGGCCATATTAGGTAAACATTCCCCCCCCGGATAACTATATCTGGCATCTGATTATTGATTTGAGTATCGATTAGTCCATGACCCACCATGCCAAGGCGTTCTTTTAAATGCATAGGGTTCTCTTTTTTTTAGGTCTCTTTCACTTGACATTGGTCACTTTCAGAGTAATAGTAAAGTAAGGTGGTACATTTCCTTGAAATAAATAGTTTAAATGTAATACTTCAAAAGCATTCATAAAAGAACCACATATATTTATATCAGGTGCATACATCCTTAATATTACCTTCATTTATATCTAAGGTGTCCCCCCCGTCTGCCTAACACCGTTTTTGCTCGACAAACCCCCCTACCCCCCTACGCCGAATGACTCATGTTAATCCTGTCAAACCCCAAAACCAGGCAAGACTCGATCAGCGTAATTCAACAAGTGGTTATTTGCGTTGTATATAGTGATGCATATACCACACTAATGTATATATATATATTTATACTCAATATTAATTATACCAGGACAAATGTCTCTCTACTCAGCATATACGACCCAGCCTATCTAATAAACTTTACACAACATCAATAAGTATATACCACACATTATATAATTATAGCTAGTGTAGCTTAAATAAAGCATAACACTGAAGATGTTAAGATGAACCCTAGAAAGTTCCATGGGCACAAAGGCCTGGTCCTGACTTTACTATCGGCTTTAACCCAATTTATACATG
>Eir 08 411
ATTTGCAGTGCATATACATATATATATTACATAATGATCCCAGTACATTATATGTATATAGTACATTATGGTGTAGTACATTATATGCATAATCTTACATTAATGGTTTAAAACATATCATTAATAATACTCAAACCATTTGCTAATACTAAAAACCATCAACATTAAACTAAAACATACATACCCATACTATTAGCTTCTACAAATAAATTAATTAAACCTGATTACTTGAATAATCCCCATACCTTCATCACAAATTTTTCTATGCACAGACTCAATTAAAATTGGACCTCAATATATTAATGTAGTAAGAGACCACCAACTGGTTTATAACTAAATGCATATAGTCCTTGATAGGTCAGGGACAAAAATCGTGGGGGTCGCACAGAATGAACTATTACTGGCATCTGGTTCCTATTTCAGGGCCATATTAGGTAAACATTCCCCCCCCGGATAACTATATCTGGCATTTGATTATTGATTTGAGTATCGATTAGTCCATGACCCACCATGCCAAGGCGTTCTTTTAAATGCATAGGGTTCTCTTTTTTTTAGGTCTCTTTCACTTGACATCGGTCACTTTCAGAGTAATAGTAAAGTAAGGTGGTACATTTCCTTGAAATAAATAGTTTAAATGTAGTACTTCAAAAGCATTCATAAAAGAACCACATATGTTTATATCAGGTGCATACATCCTTAATATTACCTTCATTTATATCTAAGGTGTCCCCCCCGTCTGCCTAACACCGTTTTTGCTCGACAAACCCCCCTACCCCCCTACGCCGAATGACTCCTGTTAATCCTGTCAAACCCCAAAACCAGGCAAGACTCGATCAGCGTAATTCAACAAGTGGTTATTTGCGTTGTATATAGTGATGCATATACCACACTAATGTATATATATATATTTATACTCAATATTAATTATAACAGGACAAATGTCTCTCTACTCAGCATATACGACCCAGCCTATCTAATAAACTTTACACAACATCAATAAGTATATACCACACATTATATAATTGTAGCTAGTGTAGCTTAAATAAAGCATAACACTGAAGATGTTAAGATGAACCCTAGAAAGTTCCACGGGCACAAAGGCCTGGTCCTGACTTTACTATCGGCTTTAACCCAATTTATACATG
>Eir 08 413
ATTTGCAGTGCATATACATATATATATTACATAATGATCCCAGTACATTATATGTATATAGTACATTATGGTGTAGTACATTATATGCATAATCTTACATTAATGGTTTAAAACATATCATTAATAATACTCAAACCATTTGCTAATACTAAAAACCATCAACATTAAACTAAAACATACATACCCATACTATTAGCTTCTACAAACAAATTAATTAAACCTGATTACTTGAATAATCCCCATACCTTCATCACAAATTTTTCTATGCACAGACTCAATTAAAATTGGACCTCAATATATTAATGTAGTAAGAGACCACCAACTGGTTTATGACTAAATGCATATAGTCCTTGATAGGTCAGGGACAAAAATCGTGGGGGTCGCACAGAATGAACTATTACTGGCATCTGGTTCCTATTTCAGGGCCATATTAGGTAAACATTCCCCCCCCGGATAACTATATCTGGCATTTGATTATTGATTTGAGTATCGATTAGTCCATGACCCACCATGCCAAGGCGTTCTTTTAAATGCATAGGGTTCTCTTTTTTTTAGGTCTCTTTCACTTGACATCGGTCACTTTCAGAGTAATAGTAAAGTAAGGTGGTACATTTCCTTGAAATAAATAGTTTAAATGTAGTACTTCAAAAGCATTCATAAAAGAACCACATATGTTTATATCAGGTGCATACATCCTTAATATTACCTTCATTTATATCTAAGGTGTCCCCCCCGTCTGCCTAACACCGTTTTTGCTCGACAAACCCCCCTACCCCCCTACGCCGAATGACTCATGTTAATCCTGTCAAACCCCAAAACCAGGCAAGACTCGATCAGCGTAATTCAACAAGTGGTTATTTGCGTTGTATATAGTGATGCATATACCACACTAATGTATATATATATATTTATACTCAATATTAATTATACCAGGACAAATGTCTCTCTACTCAGCATATACGACCCAACCTATCTAATAAACTTTACACAACATCAATAAGTATATACCACACATTATATAATTATAGCTAGTGTAGCTTAAATAAAGCATAACACTGAAGATGTTAAGATGAACCCTAGAAAGTTCCATGGGCACAAAGGCCTGGTCCTGACTTTACTATCGGCTTTAACCCAATTTATACATG
>Eir 08 414
ATTTGCAGTGCATACATATATATATATTACATAATGATCCCAGTACATTATATGTATATAGTACATTATGGTGTAGTACATTATATGCATAATCTTACATTAATGGTTTAAAACATATCATTAATAATACCCAAACCATTTGCTAATACTAAAAACCATCAGCATTAAACTAAAACATACATACCCATACTATTAGCTCCTACAAATAAATTAATTAAACCTGATTACTTGAATAATCCCCATACCTCCATCACAAATTTTTCTATGCACAGACTCAATTAAAATTGGACCTCAATATATTAATGTAGTAAGAGACCACCAACTGGTTTATAACTAAATGCATATAGTCCTTGATAGGTCAGGGACAAAAATCGTGGGGGTCGCACAAAATGAACTATTACTGGCATCTGGTTCCTATTTCAGGGCCATATTAGGTAAACATTCCCCCCCCGGATAACTATATCTGGCATCTGATTATTGATTTGAGTATCGATTAGTCCATGACCCACCATGCCAAGGCGTTCTTTTAAATGCATAGGGTTCTCTTTTTTTTAGGTCTCTTTCACTTGACATCGGTCACTTTCAGAGTAATAGTAAAGTAAGGTGGTACATTTCCTTGAAATAAATAGTTTAAATGTAATACTTCAAAAGCATTCATAAAAGAACCACATATGTTTATATCAGGTGCATACATCCTTAATATTACCTTCATTTATATCTAAGGTGTCCCCCCCGTCTGCCTAACACCGTTTTTGCTCGACAAACCCCCCTACCCCCCTACGCCGAATGACTCATGTTAATCCTGTCAAACCCCAAAACCAGGCAAGACTCGATCAGCGTAATTCAACAAGTGGTTATTTGCGTTGTATATAGTGATGCATATACCACACTAATGTATATATATATATTTATACTCAATATTAATTATACCAGGACAAATGTCTCTCTACTCAGCATATACGACCCAGCCTATCTAATAAACTTTACACAACATCAATAAGTATATACCACACATTATATAATTATAGCTAGTGTAGCTTAAATAAAGCATAACACTGAAGATGTTAAGATGAACCCTAGAAAGTTCCATGGGCACAAAGGCCTGGTCCTGACTTTACTATCGGCTTTAACCCAATTTATACATG
>Tef 07 100
ATTTGCAGTGCATATACATATATATATTACATAATGATCCCAGTACATTATATGTATATAGTACATTATGGTGTAGTACATTATATGCATAATCTTACATTAATGGTTTAAAACATATCATTAATAATACTCAAACCATTTGCTAATACTAAAAACCATCAACATTAAACTAAAACATACATACCCATACTATTAGCTTCTACAAATAAGTTAATTAAACCTGATTACTTGAATAATCCCCATACCTTCATCACAAATTTTTCTATGCACAGACTCAATTAAAATTGGACCTCAATATATTAATGTAGTAAGAGACCACCAACTGGTTTATGACTAAATGCATATAGTCCTTGATAGGTCAGGGACAAAAATCGTGGGGGTCGCACAGAATGAACTATTACTGGCATCTGGTTCCTATTTCAGGGCCATATTAGGTAAACATTCCCCCCCCGGATAACTATATCTGGCATTTGATTATTGATTTGAGTATCGATTAGTCCATGACCCACCATGCCAAGGCGTTCTTTTAAATGCATAGGGTTCTCTTTTTTTTAGGTCTCTTTCACTTGACATCGGTCACTTTCAGAGTAATAGTAAAGTAAGGTGGTACATTTCCTTGAAATAAATAGTTTAAATGTAGTACTTCAAAAGCATTCATAAAAGAACCACATATGTTTATATCAGGTGCATACATCCTTAATATTACCTTCATTTATATCTAAGGTGTCCCCCCCGTCTGCCTAACACCGTTTTTGCTCGACAAACCCCCCTACCCCCCTACGCCGAATGACTCCTGTTAATCCTGTCAAACCCCAAAACCAGGCAAGACTCGATCAGCGTAATTCAACAAGTGGTTATTTGCGTTGTATATAGTGATGCATATACCACACTAATGTATATATATATATTTATACTCAATATTAATTATAACAGGACAAATGTCTCTCTACTCAGCATATACGACCCAGCCTATCTAATAAACTTTACACAACATCAATAAGTATATACCACACATTATATAATTGTAGCTAGTGTAGCTTAAATAAAGCATAACACTGAAGATGTTAAGATGAACCCTAGAAAGTTCCACGGGCACAAAGGCCTGGTCCTGACTTTACTATCGGCTTTAACCCAATTTATACATG
>Tef 07 101
ATTTGCAGTGCATACATATATATATATTACATAATGATCCCAGTACATTATATGTATATAGTACATTATGGTGTAGTACATTATATGCATAATCTTACATTAATGGTTTAAAACATGTCATTAATAATACCCAAACCATTTGCTAATACTAAAAACCATCAACATTAAACTAAAACATACATACCCATACTATTAGCTCCTACAAATAAATTAATTAAACCTGATTACTTGAATAATCCCCATACCTCCATCACAAACTTTTCTATGCACAGACTCAATTAAAATTGGACCTCAACATATTAATGTAGTAAGAGACCACCAACTGGTTTATAACTAAATGCATATAGTCCTTGATAGGTCAGGGACAAAAATCGTGGGGGTCGCACAAAATGAACTATTACTGGCATCTGGTTCCTATTTCAGGGCCATATTAGGTAAACATTCCCCCCCCGGATAACTATATCTGGCATTTGATTATTGATTTGAGTATCGATTAGTCCATGACCCACCATGCCAAGGCGTTCTTTTAAATGCATAGGGTTCTCTTTTTTTTAGGTCTCTTTCACTTGACATCGGTCACTTTCAGAGTAATAGTAAAGTAAGGTGGTACATTTCCTTGAAATAAATAGTTTAAATGTAGTACTTCAAAAGCATTCATAAAAGAACCACATATGTTTATATCAGGTGCATACATCCTTAATATTACCTTCATTTATATCTAAGGTGTCCCCCCCGTCTGCCTAACACCGTTTTTGCTCGACAAACCCCCCTACCCCCCTACGCCGAATGACTCATGTTAATCCTGTCAAACCCCAAAACCAGGCAAGACTCGATCAGCGTAATTCAACAAGTGGTTATTTGCGTTGTATATAGTGATGCATATACCACACTAATGTATATATATATATTTATACTCAATATTAATTATACCAGGACAAATGTCTCTCTACTCAGCATATACGACCCAACCTATCTAATAAACTTTACACAACATCAATAAGTATATACCACACATTATATAATTATAGCTAGTGTAGCTTAAATAAAGCATAACACTGAAGATGTTAAGATGAACCCTAGAAAGTTCCATGGGCACAAAGGCCTGGTCCTGACTTTACTATCGGCTTTAACCCAATTTATACATG
>Tef 07 102
ATTTGCAGTGCATACATATATATATATTACATAATGATCCCAGTACATTATATGTATATAGTACATTATGGTGTAGTACATTATATGCATAATCTTACATTAATGGTTTAAAACATATCATTAATAATACCCAAACCATTTGCTAATACTAAAAACCATCAACATTAAACTAAAACATACATACCCATACTATTAGCTCCTACAAATAAATTAATTAAACCTGATTACTTGAATAATCCCCATACCTCCATCACAAACTTTTCTATGCACAGACTCAATTAAAATTGGACCTCAATATATTAATGTAGTAAGAGACCACCAACTGGTTTATAACTAAATGCATATAGTCCTTGATAGGTCAGGGACAAAAATCGTGGGGGTCGCACAAAATGAACTATTACTGGCATCTGGTTCCTATTTCAGGGCCATATTAGGTAAACATTCCCCCCCCGGATAACTATATCTGGCATCTGATTATTGATTTGAGTATCGATTAGTCCATGACCCACCATGCCAAGGCGTTCTTTTAAATGCATAGGGTTCTCTTTTTTTTAGGTCTCTTTCACTTGACATTGGTCACTTTCAGGGTAATAGTAAAGTAAGGTGGTACATTTCCTTGAAATAAATAGTTTAAATGTAATACTTCAAAAGCATTCATAAAAGAACCACATATGTTTATATCAGGTGCATACATCCTTAATATTACCTTCATTTATATCTAAAGTGTCCCCCCCGTCTGCCTAACACCGTTTTTGCTCGACAAACCCCCCTACCCCCCTACGCCGAATGACTCATGTTAATCCTGTCAAACCCCAAAACCAGGCAAGACTCGATCAGCGTAATTCAACAAGTGGTTATTTGCGTTGTATATAGTGATGCATATACCACACTAATGTATATATATATATTTATACTCAATATTAATTATACCAGGACAAATGTCTCTCTACTCAGCATATACGACCCAGCCTATCTAATAAACTTTACACAACATCAATAAGTATATACCACACATTATATAATTATAGCTAGTGTAGCTTAAATAAAGCATAACACTGAAGATGTTAAGATGAACCCTAGAAAGTTCCATGGGCACAAAGGCCTGGTCCTGACTTTACTATCGGCTTTAACCCAATTTATACATG
>Tef 07 103
ATTTGCAGTGCATACATATATATATATTACATAATGATCCCAGTACATTATATGTATATAGTACATTATGGTGTAGTACATTATATGCATAATCTTACATTAATGGTTTAAAACATATCATTAATAATACCCAAACCATTTGCTAATACTAAAAACCATCAACATTAAACTAAAACATACATACCCATACTATTAGCTCCTACAAATAAATTAATTAAACCTGATTACTTGAATAATCCCCATACCTCCATCACAAATTTTTCTATGCACAGACTCAATTAAAATTGGACCTCAATATATTAATGTAGTAAGAGACCACCAACTGGTTTATAACTAAATGCATATAGTCCTTGATAGGTCAGGGACAAAAATCGTGGGGGTCGCACAAAATGAACTATTACTGGCATCTGGTTCCTATTTCAGGGCCATATTAGGTAAACATTCCCCCCCCGGATAACTATATCTGGCATCTGATTATTGATTTGAGTATCGATTAGTCCATGACCCACCATGCCAAGGCGTTCTTTTAAATGCATAGGGTTCTCTTTTTTTTAGGTCTCTTTCACTTGACATCGGTCACTTTCAGAGTAATAGTAAAGTAAGGTGGTACATTTCCTTGAAATAAATAGTTTAAATGTAATACTTCAAAAGCATTCATAAAAGAACCACATATGTTTATATCAGGTGCATACATCCTTAATATTACCTTCATTTATATCTAAGGTGTCCCCCCCGTCTGCCTAACACCGTTTTTGCTCGACAAACCCCCCTACCCCCCTACGCCGAATGACTCATGTTAATCCTGTCAAACCCCAAAACCAGGCAAGACTCGATCAGCGTAATTCAACAAGTGGTTATTTGCGTTGTATATAGTGATGCATATACCACACTAATGTATATATATATATTTATACTCAATATTAATTATACCAGGACAAATGTCTCTCTACTCAGCATATACGACCCAGCCTATCTAATAAACTTTACACAACATCAATAAGTATATACCACACATTATATAATTATAGCTAGTGTAGCTTAAATAAAGCATAACACTGAAGATGTTAAGATGAACCCTAGAAAGTTCCATGGGCACAAAGGCCTGGTCCTGACTTTACTATCGGCTTTAACCCAATTTATACATG
>Tef 07 104
ATTTGCAGTGCATATACATATATATATTACATAATGATCCCAGTACATTATATGTATATAGTACATTATGGTGTAGTACATTATATGCATAATCTTACATTAATGGTTTAAAACATATCATTAATAATACTCAAACCATTTGCTAATACTAAAAACCATCAACATTAAACTAAAACATACATACCCATACTATTAGCTTCTACAAATAAATTAATTAAACCTGATTACTTGAATAATCCCCATACCTTCATCACAAATTTTTCTATGCACAGACTCAATTAAAATTGGACCTCAATATATTAATGTAGTAAGAGACCACCAACTGGTTTATGACTAAATGCATATAGTCCTTGATAGGTCAGGGACAAAAATCGTGGGGGTCGCACAGAATGAACTATTACTGGCATCTGGTTCCTATTTCAGGGCCATATTAGGTAAACATTCCCCCCCCGGATAACTATATCTGGCATTTGATTATTGATTTGAGTATCGATTAGTCCATGACCCACCATGCCAAGGCGTTCTTTTAAATGCATAGGGTTCTCTTTTTTTTAGGTCTCTTTCACTTGACATCGGTCACTTTCAGAGTAATAGTAAAGTAAGGTGGTACATTTCCTTGAAATAAATAGTTTAAATGTAGTACTTCAAAAGCATTCATAAAAGAACCACATATGTTTATATCAGGTGCATACATCCTTAATATTACCTTCATTTATATCTAAGGTGTCCCCCCCGTCTGCCTAACACCGTTTTTGCTCGACAAACCCCCCTACCCCCCTACGCCGAATGACTCCTGTTAATCCTGTCAAACCCCAAAACCAGGCAAGACTCGATCAGCGTAATTCAACAAGTGGTTATTTGCGTTGTATATAGTGATGCATATACCACACTAATGTATATATATATATTTATACTCAATATTAATTATAACAGGACAAATGTCTCTCTACTCAGCATATACGACCCAGCCTATCTAATAAACTTTACACAACATCAATAAGTATATACCACACATTATATAATTGTAGCTAGTGTAGCTTAAATAAAGCATAACACTGAAGATGTTAAGATGAACCCTAGAAAGTTCCACGGGCACAAAGGCCTGGTCCTGACTTTACTATCGGCTTTAACCCAATTTATACATG
>Tef 07 105
ATTTGCAGTGCATACATATATATATATTACATAATGATCCCAGTACATTATATGTATATAGTACATTATGGTGTAGTACATTATATGCATAATCTTACATTAATGGTTTAAAACATATCATTAATAATACCCAAACCATTTGCTAATACTAAAAACCATCAACATTAAACTAAAACATACATACCCATACTATTAGCTCCTACAAATAAATTAATTAAACCTGATTACTTGAATAATCCCCATACCTCCATCACAAACTTTTCTATGCACGGACTCAACTAAAATTGGACCTCAATATATTAATGTAGTAAGAGACCACCAACTGGTTTATAACTAAATGCATATAGTCCTTGATAGGTCAGGGACAAAAATCGTGGGGGTCGCACAAAATGAACTATTACTGGCATCTGGTTCCTATTTCAGGGCCATATTAGGTAAACATTCCCCCCCCGGATAACTATATCTGGCATCTGATTATTGATTTGAGTATCGATTAGTCCATGACCCACCATGCCAAGGCGTTCTTTTAAATGCATAGGGTTCTCTTTTTTTTAGGTCTCTTTCATTTGACATCGGTCACTTTCAGAGTAATAGTAAAGTAAGGTGGTACATTTCCTTGAAATAAATAGTTTAAATGTAATACTTCAAAAGCATTCATAAAAGAACCACATATGTTTATATCAGGTGCATACATCCTTAATATTACCTTCATTTATATCTAAGGTGTCCCCCCCGTCTGCCTAACACCGTTTTTGCTCGACAAACCCCCCTACCCCCCTACGCCGAATGACTCATGTTAATCCTGTCAAACCCCAAAACCAGGCAAGACTCGATCAGCGTAATTCAACAAGTGGTTATTTGCGTTGTATATAGTGATGCATATACCACACTAATGTATATATATATATTTATACTCAATATTAATTATACCAGGACAAATGTCTCTCTACTCAGCATATACGACCCAGCCTATCTAATAAACTTTACACAACATCAATAAGTATATACCACACATTATATAATTATAGCTAGTGTAGCTTAAATAAAGCATAACACTGAAGATGTTAAGATGAACCCTAGAAAGTTCCATGGGCACAAAGGCCTGGTCCTGACTTTACTATCGGCTTTAACCCAATTTATACATG
>Tef 07 106
ATTTGCAGTGCATACATATATATATATTACATAATGATCCCAGTACATTATATGTATATAGTACATTATGGTGTAGTACATTATATGCATAATCTTACATTAATGGTTTAAAACATATCATTAATAATACCCAAACCATTTGCTAATACTAAAAACCACCAACATTAAACTAAAACATACATACCCATACTATTAGCTCCTACAAATAAATTAATTAAACCTGATTACTTGAATAATCCCCATACCTCCATCACAAATTTTTCTATGCACAGACTCAATTAAAATTGGACCTCAATATATTAATGTAGTAAGAGACCACCAACTGGTTTATAACTAAATGCATATAGTCCTTGATAGGTCAGGGACAAAAATCGTGGGGGTCGCACAAAATGAACTATTACTGGCATCTGGTTCCTATTTCAGGGCCATATTAGGTAAACATTCCCCCCCCGGATAACTATTTCTGGCATCTGATTATTGATTTGAGTATCGATTAGTCCATGACCCACCATGCCAAGGCGTTCTTTTAAATGCATAGGGTTCTCTTTTTTTTAGGTCTCTTTCACTTGACATTGGTCACTTTCAGAGTAATAGTAAAGTAAGGTGGTACATTTCCTTGAAATAAATAGTTTAAATGTAATACTTCAAAAGCATTCATAAAAGAACCACATATGTTTATATCAGGTGCATACATCCTTAATATTACCTTCATTTATATCTAAGGTGTCCCCCCCGTCTGCCTAACACCGTTTTTGCTCGACAAACCCCCCTACCCCCCTACGCCGAATGACTCATGTTAATCCTGTCAAACCCCAAAACCAGGCAAGACTCGATCAGCGTAATTCAACAAGTGGTTATTTGCGTTGTATATAGTGATGCATATACCACACTAATGTATATATATATATTTATACTCAATATTAATTATACCAGGACAAATGTCTCTCTACTCAGCATATACGACCCAGCCTATCTAATAAACTTTACACAACATCAATAAGTATATACCACACATTATATAATTATAGCTAGTGTAGCTTAAATAAAGCATAACACTGAAGATGTTAAGATGAACCCTAGAAAGTTCCATGGGCACAAAGGCCTGGTCCTGACTTTACTATCGGCTTTAACCCAATTTATACATG
>Tef 07 107
ATTTGCAGTGCATACATATATATATATTACATAATGATCCTAGTACATTATATGTATATAGTACATTATGGTGTAGTACATTATATGCATAATCTTACATTAATGGTTTAAAACATACCATTAATAATACTCAAACCATTTGTTAATACTAAAAACCATCAACATTAAACTAAAAAATACATACCCATATTATTAGCTCCTACAAATAAATTAATTAAACCTGATTACTTGAATAATCCCCATACCTCCATCATAAACCTTTCTATGCATGGACTCAATTAAAATTGGACCTCAATATATTAATGTAGTAAGAGACCACCAACTGGTTTATAACTGAATGCATATAGTCCTTGATAGGTCAGGGACAAAAATCGTGGGGGTCGCACAAAATGAACTATTACTGGCATCTGGTTCCTATTTCAGGGCCATATTAGGTAAACATTCCCCCCCCGGATAACTATATCTGGCATCTGATTATTGATTTGAGTATCGATTAGTCCATGACCCACCATGCCAAGGCGTTCTTTTAAATGCATAGGGTTCTCTTTTTTTTAGGTCTCTTTCATTTGACATCGGTCACTTTCAGAGTAATAGTAAAGTAAGGTGGTACATTTCCTTGAAATAAATAGTTTAAATGTAATACTTCAAAAGCATTCATAAGAGAACCACATATGTTTATATCAGGTGCATACATCCTTAATATTACCTTCATTTATATCTAAGGTGTCCCCCCCGTCTGCCTAACACCGTTTTTGCTCGACAAACCCCCCTACCCCCCTACGCCGAATGACTCATGTTAATCCTGTCAAACCCCAAAACCAGGCAAGACTCGATCAGCGTAATTCAACAAGTGGTTATTTGCGTTGTATATAGTGATGCATATACCACACTAATGTATATATATATATTTATACTCAATATTAATTATACCAGGACAAATGTCTCTCTACTCAGCATATACGACCCAGCCTATCTAATAAACTTTACACAACATCAATAAGTATATACCACACATTATATAATTATAGCTAGTGTAGCTTAAATAAAGCATAACACTGAAGATGTTAAGATGAACCCTAGAAAGTTCCACGGGCACAAAGGCCTGGTCCTGACTTTACTATCGGCTTTAACCCAATTTATACATG
>Tef 07 108
ATTTGCAGTGCATACATATATATATATTACATAATGATCCCAGTACATTATATGTATATAGTACATTATGGTGTAGTACATTATATGCATAATCTTACATTAATGGTTTAAAACATGTCATTAATAATACCCAAACCATTTGCTAATACTAAAAACCATCAACATTAAACTAAAACATACATACCCATACTATTAGCTCCTACAAATAAATTAATTAAACCTGATTACTTGAATAATCCCCATACCTCCATCACAAACTTTTCTATGCACAGACTCAATTAAAATTGGACCTCAACATATTAATGTAGTAAGAGACCACCAACTGGTTTATAACTAAATGCATATAGTCCTTGATAGGTCAGGGACAAAAATCGTGGGGGTCGCACAAAATGAACTATTACTGGCATCTGGTTCCTATTTCAGGGCCATATTAGGTAAACATTCCCCCCCCGGATAACTATATCTGGCATTTGATTATTGATTTGAGTATCGATTAGTCCATGACCCACCATGCCAAGGCGTTCTTTTAAATGCATAGGGTTCTCTTTTTTTTAGGTCTCTTTCACTTGACATCGGTCACTTTCAGAGTAATAGTAAAGTAAGGTGGTACATTTCCTTGAAATAAATAGTTTAAATGTAGTACTTCAAAAGCATTCATAAAAGAACCACATATGTTTATATCAGGTGCATACATCCTTAATATTACCTTCATTTATATCTAAGGTGTCCCCCCCGTCTGCCTAACACCGTTTTTGCTCGACAAACCCCCCTACCCCCCTACGCCGAATGACTCATGTTAATCCTGTCAAACCCCAAAACCAGGCAAGACTCGATCAGCGTAATTCAACAAGTGGTTATTTGCGTTGTATATAGTGATGCATATACCACACTAATGTATATATATATATTTATACTCAATATTAATTATACCAGGACAAATGTCTCTCTACTCAGCATATACGACCCAACCTATCTAATAAACTTTACACAACATCAATAAGTATATACCACACATTATATAATTATAGCTAGTGTAGCTTAAATAAAGCATAACACTGAAGATGTTAAGATGAACCCTAGAAAGTTCCATGGGCACAAAGGCCTGGTCCTGACTTTACTATCGGCTTTAACCCAATTTATACATG
>Tef 07 109
ATTTGCAGTGCATATACATATATATATTACATAATGATCCCAGTACATTATATGTATATAGTACATTATGGTGTAGTACATTATATGCATAATCTTACATTAATGGTTTAAAACATATCATTAATAATACTCAAACCATTTGCTAATACTAAAAACCATCAACATTAAACTAAAACATACATACCCATACTATTAGCTTCTACAAATAAATTAATTAAACCTGATTACTTGAATAATCCCCATACCTTCATCACAAATTTTTCTATGCACAGACTCAATTAAAATTGGACCTCAATATATTAATGTAGTAAGAGACCACCAACTGGTTTATGACTAAATGCATATAGTCCTTGATAGGTCAGGGACAAAAATCGTGGGGGTCGCACAGAATGAACTATTACTGGCATCTGGTTCCTATTTCAGGGCCATATTAGGTAAACATTCCCCCCCCGGATAACTATATCTGGCATTTGATTATTGATTTGAGTATCGATTAGTCCATGACCCACCATGCCAAGGCGTTCTTTTAAATGCATAGGGTTTTCTTTTTTTTAGGTCTCTTTCACTTGACATCGGTCACTTTCAGAGTAATAGTAAAGTAAGGTGGTACATTTCCTTGAAATAAATAGTTTAAATGTAGTACTTCAAAAGCATTCATAAAAGAACCACATATGTTTATATCAGGTGCATACATCCTTAATATTACCTTCATTTATATCTAAGGTGTCCCCCCCGTCTGCCTAACACCGTTTTTGCTCGACAAACCCCCCTACCCCCCTACGCCGAATGACTCCTGTTAATCCTGTCAAACCCCAAAACCAGGCAAGACTCGATCAGCGTAATTCAACAAGTGGTTATTTGCGTTGTATATAGTGATGCATATACCACACTAATGTATATATATATATTTATACTCAATATTAATTATAACAGGACAAATGTCTCTCTACTCAGCATATACGACCCAGCCTATCTAATAAACTTTACACAACATCAATAAGTATATACCACACATTATATAATTGTAGCTAGTGTAGCTTAAATAAAGCATAACACTGAAGATGTTAAGATGAACCCTAGAAAGTTCCACGGGCACAAAGGCCTGGTCCTGACTTTACTATCGGCTTTAACCCAATTTATACATG
>Tef 07 110
ATTTGCAGTGCATACATATATATATATTACATAATGATCCTAGTACATTATATGTATATAGTACATTATGGTGTAGTACATTATATGCATAATCTTACATTAATGGTTTAAAACATATCATTAATAATACCCAAACCATTTGCTAATACTAAAAACCATCAACATTAAACTAAAACATACATACCCATACTATTAGCTCCTACAAATAAATTAATTAAACCTGATTACTTGAATAATCCCCATACCTCCATCACAAACTTTTCTATGCACAGACTCAATTAAAATTGGACCTCAATATATTAATGTAGTAAGAGACCACCAACTGGTTTATAACTAAATGCATATAGTCCTTGATAGGTCAGGGACAAAAATCGTGGGGGTCGCACAAAATGAACTATTACTGGCATCTGGTTCCTATTTCAGGGCCATATTAGGTAAACATTCCCCCCCCGGATAACTATATCTGGCATCTGATTATTGATTTGAGTATCGATTAGTCCATGACCCACCATGCCAAGGCGTTCTTTTAAATGCATAGGGTTCTCTTTTTTTTAGGTCTCTTTCACTTGACATTGGTCACTTTCAGGGTAATAGTAAAGTAAGGTGGTACATTTCCTTGAAATAAATAGTTTAAATGTAATACTTCAAAAGCATTCATAAAAGAACCACATATGTTTATATCAGGTGCATACATCCTTAATATTACCTTCATTTATATCTAAGGTGTCCCCCCCGTCTGCCTAACACCGTTTTTGCTCGACAAACCCCCCTACCCCCCTACGCCGAATGACTCATGTTAATCCTGTCAAACCCCAAAACCAGGCAAGACTCGATCAGCGTAATTCAACAAGTGGTTATTTGCGTTGTATATAGTGATGCATATACCACACTAATGTATATATATATATTTATACTCAATATTAATTATACCAGGACAAATGTCTCTCTACTCAGCATATACGACCCAGCCTATCTAATAAACTTTACACAACATCAATAAGTATATACCACACATTATATAATTATAGCTAGTGTAGCTTAAATAAAGCATAACACTGAAGATGTTAAGATGAACCCTAGAAAGTTCCATGGGCACAAAGGCCTGGTCCTGACTTTACTATCGGCTTTAACCCAATTTATACATG
>Tef 07 111
ATTTGCAGTGCATATACATATATATATTACATAATGATCCCAGTACATTATATGTATATAGTACATTATGGTGTAGTACATTATATGCATAATCTTACATTAATGGTTTAAAACATATCATTAATAATACTCAAACCATTTGCTAATACTAAAAACCATCAACATTAAACTAAAACATACATACCCATACTATTAGCTTCTACAAATAAATTAATTAAACCTGATTACTTGAATAATCCCCATACCTTCATCACAAATTTTTCTATGCACAGACTCAATTAAAATTGGACCTCAATATATTAATGTAGTAAGAGACCACCAACTGGTTTATGACTAAATGCATATAGTCCTTGATAGGTCAGGGACAAAAATCGTGGGGGTCGCACAGAATGAACTATTACTGGCATCTGGTTCCTATTTCAGGGCCATATTAGGTAAACATTCCCCCCCCGGATAACTATATCTGGCATTTGATTATTGATTTGAGTATCGATTAGTCCATGACCCACCATGCCAAGGCGTTCTTTTAAATGCATAGGGTTCTCTTTTTTTTAGGTCTCTTTCACTTGACATCGGTCACTTTCAGAGTAATAGTAAAGTAAGGTGGTACATTTCCTTGAAATAAATAGTTTAAATGTAGTACTTCAAAAGCATTCATAAAAGAACCACATATGTTTATATCAGGTGCATACATCCTTAATATTACCTTCATTTATATCTAAGGTGTCCCCCCCGTCTGCCTAACACCGTTTTTGCTCGACAAACCCCCCTACCCCCCTACGCCGAATGACTCCTGTTAATCCTGTCAAACCCCAAAACCAGGCAAGACTCGATCAGCGTAATTCAACAAGTGGTTATTTGCGTTGTATATAGTGATGCATATACCACACTAATGTATATATATATATTTATACTCAATATTAATTATAACAGGACAAATGTCTCTCTACTCAGCATATACGACCCAGCCTATCTAATAAACTTTACACAACATCAATAAGTATATACCACACATTATATAATTGTAGCTAGTGTAGCTTAAATAAAGCATAACACTGAAGATGTTAAGATGAACCCTAGAAAGTTCCACGGGCACAAAGGCCTGGTCCTGACTTTACTATCGGCTTTAACCCAATTTATACATG
>Coa 07 202
ATTTGCAGTGCATATACATATATATATTACATAATGATCCCAGTACATTATATGTATATAGTACATTATGGTGTAGTACATTATATGCATAATCTTACATTAATGGTTTAAAACATATCATTAATAATACTCAAACCATTTGCTAATACTAAAAACCATCAACATTAAACTAAAACATACATACCCATACTATTAGCTTCTACAAATAAATTAATTAAACCTGATTACTTGAATAATCCCCATACCTTCATCACAAATTTTTCTATGCACAGACTCAATTAAAATTGGACCTCAATATATTAATGTAGTAAGAGACCACCAACTGGTTTATGACTAAATGCATATAGTCCTTGATAGGTCAGGGACAAAAATCGTGGGGGTCGCACAGAATGAACTATTACTGGCATCTGGTTCCTATTTCAGGGCCATATTAGGTAAACATTCCCCCCCCGGATAACTATATCTGGCATTTGATTATTGATTTGAGTATCGATTAGTCCATGACCCACCATGCCAAGGCGTTCTTTTAAATGCATAGGGTTCTCTTTTTTTTAGGTCTCTTTCACTTGACATCGGTCACTTTCAGAGTAATAGTAAAGTAAGGTGGTACATTTCCTTGAAATAAATAGTTTAAATGTAGTACTTCAAAAGCATTCATAAAAGAACCACATATGTTTATATCAGGTGCATACATCCTTAATATTACCTTCATTTATATCTAAGGTGTCCCCCCCGTCTGCCTAACACCGTTTTTGCTCGACAAACCCCCCTACCCCCCTACGCCGAATGACTCCTGTTAATCCTGTCAAACCCCAAAACCAGGCAAGACTCGATCAGCGTAATTCAACAAGTGGTTATTTGCGTTGTATATAGTGATGCATATACCACACTAATGTATATATATATATTTATACTCAATATTAATTATAACAGGACAAATGTCTCTCTACTCAGCATATACGACCCAGCCTATCTAATAAACTTTACACAACATCAATAAGTATATACCACACATTATATAATTGTAGCTAGTGTAGCTTAAATAAAGCATAACACTGAAGATGTTAAGATGAACCCTAGAAAGTTCCACGGGCACAAAGGCCTGGTCCTGACTTTACTATCGGCTTTAACCCAATTTATACATG
>Coa 07 189
ATTTGCAGTGCATACATATATATATATTACATAATGATCCCAGTACATTATATGTATATAGTACATTATGGTGTAGTACATTATATGCATAATCTTACATTAATGGTTTAAAACATATCATTAATAATACCCAAACCATTTGCTAATACTAAAAACCATCAGCATTAAACTAAAACATACATACCCATACTATTAGCTCCTACAAATAAATTAATTAAACCTGATTACTTGAATAATCCCCATACCTCCATCACAAATTTTTCTATGCACAGACTCAATTAAAATTGGACCTCAATATATTAATGTAGTAAGAGACCACCAACTGGTTTATAACTGAATGCATATAGTCCTTGATAGGTCAGGGACAAAAATCGTGGGGGTCGCACAAAATGAACTATTACTGGCATCTGGTTCCTATTTCAGGGCCATATTAGGTAAACATTCCCCCCCCGGATAACTATATCTGGCATCTGATTATTGATTTGAGTATCGATTAGTCCATGACCCACCATGCCAAGGCGTTCTTTTAAATGCATAGGGTTCTCTTTTTTTTAGGTCTCTTTCACTTGACATCGGTCACTTTCAGAGTAATAGTAAAGTAAGGTGGTACATTTCCTTGAAATAAATAGTTTAAATGTAATACTTCAAAAGCATTCATAAAAGAACCACATATGTTTATATCAGGTGCATACATCCTTAATATTACCTTCATTTATATCTAAGGTGTCCCCCCCGTCTGCCTAACACCGTTTTTGCTCGACAAACCCCCCTACCCCCCTACGCCGAATGACTCAGGTTAATCCTGTCAAACCCCAAAACCAGGCAAGACTCGATCAGCGTAATTCAACAAGTGGTTATTTGCGTTGTATATAGTGATGCATATACCACACTAATGTATATATATATATTTATACTCAATATTAATTATACCAGGACAAATGTCTCTCTACTCAGCATATACGACCCAGCCTATCTAATAAACTTTACACAACATCAATAAGTATATACCACACATTATATAATTATAGCTAGTGTAGCTTAAATAAAGCATAACACTGAAGATGTTAAGATGAACCCTAGAAAGTTCCATGGGCACAAAGGCCTGGTCCTGACTTTACTATCGGCTTTAACCCAATTTATACATG
>Coa 07 191
ATTTGCAGTGCATATACATATATATATTACATAATGATCCCAGTACATTATATGTATATAGTACATTATGGTGTAGTACATTATATGCATAATCTTACATTAATGGTTTAAAACATATCATTAATAATACTCAAACCATTTGCTAATACTAAAAACCATCAACATTAAACTAAAACATACATACCCATACTATTAGCTTCTACAAATAAATTAATTAAACCTGATTACTTGAATAATCCCCATACCTTCATCACAAATTTTTCTATGCACAGACTCAATTAAAATTGGACCTCAATATATTAATGTAGTAAGAGACCACCAACTGGTTTATGACTAAATGCATATAGTCCTTGATAGGTCAGGGACAAAAATCGTGGGGGTCGCACAGAATGAACTATTACTGGCATCTGGTTCCTATTTCAGGGCCATATTAGGTAAACATTCCCCCCCCGGATAACTATATCTGGCATTTGATTATTGATTTGAGTATCGATTAGTCCATGACCCACCATGCCAAGGCGTTCTTTTAAATGCATAGGGTTCTCTTTTTTTTAGGTCTCTTTCACTTGACATCGGTCACTTTCAGAGTAATAGTAAAGTAAGGTGGTACATTTCCTTGAAATAAATAGTTTAAATGTAGTACTTCAAAAGCATTCATAAAAGAACCACATATGTTTATATCAGGTGCATACATCCTTAATATTACCTTCATTTATATCTAAGGTGTCCCCCCCGTCTGCCTAACACCGTTTTTGCTCGACAAACCCCCCTACCCCCCTACGCCGAATGACTCCTGTTAATCCTGTCAAACCCCAAAACCAGGCAAGACTCGATCAGCGTAATTCAACAAGTGGTTATTTGCGTTGTATATAGTGATGCATATACCACACTAATGTATATATATATATTTATACTCAATATTAATTATAACAGGACAAATGTCTCTCTACTCAGCATATACGACCCAGCCTATCTAATAAACTTTACACAACATCAATAAGTATATACCACACATTATATAATTGTAGCTAGTGTAGCTTAAATAAAGCATAACACTGAAGATGTTAAGATGAACCCTAGAAAGTTCCACGGGCACAAAGGCCTGGTCCTGACTTTACTATCGGCTTTAACCCAATTTATACATG
>Coa 07 192
ATTTGCAGTGCATATACATATATATATTACATAATGATCCCAGTACATTATATGTATATAGTACATTATGGTGTAGTACATTATATGCATAATCTTACATTAATGGTTTAAAACATATCATTAATAATACTCAAACCATTTGCTAATACTAAAAACCATCAACATTAAACTAAAACATACATACCCATACTATTAGCTTCTACAAATAAATTAATTAAACCTGATTACTTGAATAATCCCCATACCTTCATCACAAATTTTTCTATGCACAGACTCAATTAAAATTGGACCTCAATATATTAATGTAGTAAGAGACCACCAACTGGTTTATAACTAAATGCATATAGTCCTTGATAGGTCAGGGACAAAAATCGTGGGGGTCGCACAGAATGAACTATTACTGGCATCTGGTTCCTATTTCAGGGCCATATTAGGTAAACATTCCCCCCCCGGATAACTATATCTGGCATTTGATTATTGATTTGAGTATCGATTAGTCCATGACCCACCATGCCAAGGCGTTCTTTTAAATGCATAGGGTTCTCTTTTTTTTAGGTCTCTTTCACTTGACATCGGTCACTTTCAGAGTAATAGTAAAGTAAGGTGGTACATTTCCTTGAAATAAATAGTTTAAATGTAGTACTTCAAAAGCATTCATAAAAGAACCACATATGTTTATATCAGGTGCATACATCCTTAATATTACCTTCATTTATATCTAAGGTGTCCCCCCCGTCTGCCTAACACCGTTTTTGCTCGACAAACCCCCCTACCCCCCTACGCCGAATGACTCCTGTTAATCCTGTCAAACCCCAAAACCAGGCAAGACTCGATCAGCGTAATTCAACAAGTGGTTATTTGCGTTGTATATAGTGATGCATATACCACACTAATGTATATATATATATTTATACTCAATATTAATTATAACAGGACAAATGTCTCTCTACTCAGCATATACAACCCAGCCTATCTAATAAACTTTACACAACATCAATAAGTATATACCACACATTATATAATTGTAGCTAGTGTAGCTTAAATAAAGCATAACACTGAAGATGTTAAGATGAACCCTAGAAAGTTCCACGGGCACAAAGGCCTGGTCCTGACTTTACTATCGGCTTTAACCCAATTTATACATG
>Coa 07 194
ATTTGCAGTGCATACATATATATATATTACATAATGATCCTAGTACATTATATGTATATAGTACATTATGGTGTAGTACATTATATGCATAATCTTACATTAATGGTTTAAAACATACCATTAATAATACTCAAACCATTTGTTAATACTAAAAACCATCAACATTAAACTAAAAAATACATACCCATATTATTAGCTCCTACAAATAAATTAATTAAACCTGATTACTTGAATAATCCCCATACCTCCATCATAAACCTTTCTATGCATGGACTCAATTAAAATTGGACCTCAATATATTAATGTAGTAAGAGACCACCAACTGGTTTATAACTGAATGCATATAGTCCTTGATAGGTCAGGGACAAAAATCGTGGGGGTCGCACAAAATGAACTATTACTGGCATCTGGTTCCTATTTCAGGGCCATATTAGGTAAACATTCCCCCCCCGGATAACTATATCTGGCATCTGATTATTGATTTGAGTATCGATTAGTCCATGACCCACCATGCCAAGGCGTTCTTTTAAATGCATAGGGTTCTCTTTTTTTTAGGTCTCTTTCATTTGACATCGGTCACTTTCAGAGTAATAGTAAAGTAAGGTGGTACATTTCCTTGAAATAAATAGTTTAAATGTAATACTTCAAAAGCATTCATAAGAGAACCACATATGTTTATATCAGGTGCATACATCCTTAATATTACCTTCATTTATATCTAAGGTGTCCCCCCCGTCTGCCTAACACCGTTTTTGCTCGACAAACCCCCCTACCCCCCTACGCCGAATGACTCATGTTAATCCTGTCAAACCCCAAAACCAGGCAAGACTCGATCAGCGTAATTCAACAAGTGGTTATTTGCGTTGTATATAGTGATGCATATACCACACTAATGTATATATATATATTTATACTCAATATTAATTATACCAGGACAAATGTCTCTCTACTCAGCATATACGACCCAGCCTATCTAATAAACTTTACACAACATCAATAAGTATATACCACACATTATATAATTATAGCTAGTGTAGCTTAAATAAAGCATAACACTGAAGATGTTAAGATGAACCCTAGAAAGTTCCACGGGCACAAAGGCCTGGTCCTGACTTTACTATCGGCTTTAACCCAATTTATACATG
>Coa 07 195
ATTTGCAGTGCATATACATATATATATTACATAATGATCCCAGTACATTATATGTATATAGTACATTATGGTGTAGTACATTATATGCATAATCTTACATTAATGGTTTAAAACATGTCATTAATAATACTCAAACCATTTACTAATACTAAAAACCATCAACATTAAACTAAAACATACATACCCATACTATTAGCTTCTACAAATAAATTAATTAAACCTGATTACTTGAATAATCCCCATACCTTCATCACAAATTTTTCTATGCACAGACTCAATTAAAATTGGACCTCAATATATTAATGTAGTAAGAGACCACCAACTGGTTTATAACTAAATGCATATAGTCCTTGATAGGTCAGGGACAAAAATCGTGGGGGTCGCACAGAATGAACTATTACTGGCATCTGGTTCCTATTTCAGGGCCATATTAGGTAAACATTCCCCCCCCGGATAACTATATCTGGCATTTGATTATTGATTTGAGTATCGATTAGTCCATGACCCACCATGCCAAGGCGTTCTTTTAAATGCATAGGGTTCTCTTTTTTTTAGGTCTCTTTCACTTGACATCGGTCACTTTCAGAGTAATAGTAAAGTAAGGTGGTACATTTCCTTGAAATAAATAGTTTAAATGTAGTACTTCAAAAGCATTCATAAAAGAACCACATATGTTTATATCAGGTGCATACATCCTTAATATTACCTTCATTTATATCTAAGGTGTCCCCCCCGTCTGCCTAACACCGTTTTTGCTCGACAAACCCCCCTACCCCCCTACGCCGAATGACTCCTGTTAATCCTGTCAAACCCCAAAACCAGGCAAGACTCGATCAGCGTAATTCAACAAGTGGTTATTTGCGTTGTATATAGTGATGCATATACCACACTAATGTATATATATATATTTATACTCAATATTAATTATAACAGGACAAATGTCTCTCTACTCAGCATATACGACCCAGCCTATCTAATAAACTTTACACAACATCAATAAGTATATACCACACATTATATAATTGTAGCTAGTGTAGCTTAAATAAAGCATAACACTGAAGATGTTAAGATGAACCCTAGAAAGTTCCACGGGCACAAAGGCCTGGTCCTGACTTTACTATCGGCTTTAACCCAATTTATACATG
>Coa 07 196
ATTTGCAGTGCATACATATATATATATTACATAATGATCCCAGTACATTATATGTATATAGTACATTATGGTGTAGTACATTATATGCATAATCTTACATTAATGGTTTAAAACATATCATTAATAATACCCAAACCATTTGCTAATACTAAAAACCATCAACATTAAACTAAAACATACATACCCATACTATTAGCTCCTACAAATAAATTAATTAAACCTGATTACTTGAATAATCCCCATACCTCCATCACAAACTTTTCTATGCACAGACTCAATTAAAATTGGACCTCAATATATTAATGTAGTAAGAGACCACCAACTGGTTTATAACTAAATGCATATAGTCCTTGATAGGTCAGGGACAAAAATCGTGGGGGTCGCACAAAATGAACTATTACTGGCATCTGGTTCCTATTTCAGGGCCATATTAGGTAAACATTCCCCCCCCGGATAACTATATCTGGCATCTGATTATTGATTTGAGTATCGATTAGTCCATGACCCACCATGCCAAGGCGTTCTTTTAAATGCATAGGGTTCTCTTTTTTTTAGGTCTCTTTCACTTGACATTGGTCACTTTCAGGGTAATAGTAAAGTAAGGTGGTACATTTCCTTGAAATAAATAGTTTAGATGTAATACTTCAAAAGCATTCATAAAAGAACCACATATGTTTATATCAGGTGCATACATCCTTAATATTACCTTCATTTATATCTAAGGTGTCCCCCCCGTCTGCCTAACACCGTTTTTGCTCGACAAACCCCCCTACCCCCCTACGCCGAATGACTCATGTTAATCCTGTCAAACCCCAAAACCAGGCAAGACTCGATCAGCGTAATTCAACAAGTGGTTATTTGCGTTGTATATAGTGATGCATATACCACACTAATGTATATATATATATTTATACTCAATATTAATTATACCAGGACAAATGTCTCTCTACTCAGCATATACGACCCAGCCTATCTAATAAACTTTACACAACATCAATAAGTATATACCACACATTATATAATTATAGCTAGTGTAGCTTAAATAAAGCATAACACTGAAGATGTTAAGATGAACCCTAGAAAGTTCCATGGGCACAAAGGCCTGGTCCTGACTTTACTATCGGCTTTAACCCAATTTATACATG
>Coa 07 197
ATTTGCAGTGCATACATATATATATATTACATAATGATCCCAGTACATTATATGTATATAGTACATTATGGTGTAGTACATTATATGCATAATCTTACATTAATGGTTTAAAACATATCATTAATAATACCCAAACCATTTGCTAATACTAAAAACCATCAACATTAAACTAAAACATACATACCCATACTATTAGCTCCTACAAATAAATTAATTAAACCTGATTACTTGAATAATCCCCATACCTCCATCACAAACTTTTCTATGCACAGACTCAATTAAAATTGGACCTCAATATATTAATGTAGTAAGAGACCACCAACTGGTTTATAACTAAATGCATATAGTCCTTGATAGGTCAGGGACAAAAATCGTGGGGGTCGCACAAAATGAACTATTACTGGCATCTGGTTCCTATTTCAGGGCCATATTAGGTAAACATTCCCCCCCCGGATAACTATATCTGGCATCTGATTATTGATTTGAGTATCGATTAGTCCATGACCCACCATGCCAAGGCGTTCTTTTAAATGCATAGGGTTCTCTTTTTTTTAGGTCTCTTTCACTTGACATTGGTCACTTTCAGGGTAATAGTAAAGTAAGGTGGTACATTTCCTTGAAATAAATAGTTTAAATGTAATACTTCAAAAGCATTCATAAAAGAACCACATATGTTTATATCAGGTGCATACATCCTTAATATTACCTTCATTTATATCTAAGGTGTCCCCCCCGTCTGCCTAACACCGTTTTTGCTCGACAAACCCCCCTACCCCCCTACGCCGAATGACTCATGTTAATCCTGTCAAACCCCAAAACCAGGCAAGACTCGATCAGCGTAATTCAACAAGTGGTTATTTGCGTTGTATATAGTGATGCATATACCACACTAATGTATATATATATATTTATACTCAATATTAATTATACCAGGACAAATGTCTCTCTACTTAGCATATACGACCCAGCCTATCTAATAAACTTTACACAACATCAATAAGTATATACCACACATTATATAATTATAGCTAGTGTAGCTTAAATAAAGCATAACACTGAAGATGTTAAGATGAACCCTAGAAAGTTCCATGGGCACAAAGGCCTGGTCCTGACTTTACTATCGGCTTTAACCCAATTTATACATG
>Coa 07 199
ATTTGCAGTGCATACATATATATATATTACATAATGATCCCAGTACATTATATGTATATAGTACATTATGGTGTAGTACATTATATGCATAATCTTACATTAATGGTTTAAAACATATCATTAATAATACCCAAACCATTTGCTAATACTAAAAACCATCAGCATTAAACTAAAACATACATACCCATACTATTAGCTCCTACAAATAAATTAATTAAACCTGATTACTTGAATAACCCCCATACCTCCATCACAAACTTTTCTATGCACGGACTCAATTAAAATTGGACCTCAATATATTAATGTAGTAAGAGACCACCAACTGGTTTATAACTAAATGCATATAGTCCTTGATAGGTCAGGGACAAAAATCGTGGGGGTCGCACAAAATGAACTATTACTGGCATCTGGTTCCTATTTCAGGGCCATATTAGGTAAACATTCCCCCCCCGGATAACTATATCTGGCATCTGATTATTGATTTGAGTATCGATTAGTCCATGACCCACCATGCCAAGGCGTTCTTTTAAATGCATAGGGTTCTCTTTTTTTTAGGTCTCTTTCACTTGACATTGGTCACTTTCAGAGTAATAGTAAAGTAAGGTGGTACATTTCCTTGAAATAAATAGTTTAGATGTAATACTTCAAAAGCATTCATAAAAGAACCACATATGTTTATATCAGGTGCATACATCCTTAATATTACCTTCATTTATATCTAAGGTGTCCCCCCCGTCTGCCTAACACCGTTTTTGCTCGACAAACCCCCCTACCCCCCTACGCCGAATGACTCATGTTAATCCTGTCAAACCCCAAAACCAGGCAAGACTCGATCAGCGTAATTCAACAAGTGGTTATTTGCGTTGTATATAGTGATGCATATACCACACTAATGTATATATATATATTTATACTCAATATTAATTATACCAGGACAAATGTCTCTCTACTCAGCATATACGACCCAGCCTATCTAAAAAACTTTACACAACATCAATTAGTATATACCACACAATATATAATTATAGCTAGTGTAGCTTAAATAAAGCATAACACTGAAGATGTTAAGATGAACCCCAGAAAGTCCCATGGGCACAAAGGCCTGGTCCTGACTTTACTATCGGCTTTAACCCAATTTATACATG
>Coa 07 200
ATTTGCAGTGCATACATATATATATATTACATAATGATCCCAGTACATTATATGTATATAGTACATTATGGTGTAGTACATTATATGCATAATCTTACATTAATGGTTTAAAACATATCATTAATAATACCCAAACCATTTGCTAATACTAAAAACCATCAACATTAAACTAAAACATACATACCCATACTATTAGCTCCTACAAATAAATTAATTAAACCTGATTACTTGAATAATCCCCATACCTCCATCACAAACTTTTCTATGCACAGACTCAATTAAAATTGGACCTCAATATATTAATGTAGTAAGAGACCACCAACTGGTTTATAACTAAATGCATATAGTCCTTGATAGGTCAGGGACAAAAATCGTGGGGGTCGCACAAAATGAACTATTACTGGCATCTGGTTCCTATTTCAGGGCCATATTAGGTAAACATTCCCCCCCCGGATAACTATATCTGGCATCTGATTATTGATTTGAGTATCGATTAGTCCATGACCCACCATGCCAAGGCGTTCTTTTAAATGCATAGGGTTCTCTTTTTTTTAGGTCTCTTTCACTTGACATTGGTCACTTTCAGGGTAATAGTAAAGTAAGGTGGTACATTTCCTTGAAATAAATAGTTTAAATGTAATACTTCAAAAGCATTCATAAAAGAACCACATATGTTTATATCAGGTGCATACATCCTTAATATTACCTTCATTTATATCTAAGGTGTCCCCCCCGTCTGCCTAACACCGTTTTTGCTCGACAAACCCCCCTACCCCCCTACGCCGAATGACTCATGTTAATCCTGTCAAACCCCAAAACCAGGCAAGACTCGATCAGCGTAATTCAACAAGTGGTTATTTGCGTTGTATATAGTGATGCATATACCACACTAATGTATATATATATATTTATACTCAATATTAATTATACCAGGACAAATGTCTCTCTACTCAGCATATACGACCCAGCCTATCTAATAAACTTTACACAACATCAATAAGTATATACCACACATTATATAATTATAGCTAGTGTAGCTTAAATAAAGCATAACACTGAAGATGTTAAGATGAACCCTAGAAAGTTCCATGGGCACAAAGGCCTGGTCCTGACTTTACTATTGGCTTTAACCCAATTTATACATG
>Pur 06 001
ATTTGCAGTGCATATACATATATATATTACATAATGATCCCAGTACATTATATGTATATAGTACATTATGGTGTAGTACATTATATGCATAATCTTACATTAATGGTTTAAAACATATCATTAATAATACTCAAACCATTTGCTAATACTAAAAACCATCAACATTAAACTAAAACATACATACCCATACTATTAGCTTCTACAAATAAATTAATTAAACCTGATTACTTGAATAATCCCCATACCTTCATCACAAATTTTTCTATGCACAGACTCAATTAAAATTGGACCTCAATATATTAATGTAGTAAGAGACCACCAACTGGTTTATGACTAAATGCATATAGTCCTTGATAGGTCAGGGACAAAAATCGTGGGGGTCGCACAGAATGAACTATTACTGGCATCTGGTTCCTATTTCAGGGCCATATTAGGTAAACATTCCCCCCCCGGATAACTATATCTGGCATTTGATTATTGATTTGAGTATCGATTAGTCCATGACCCACCATGCCAAGGCGTTCTTTTAAATGCATAGGGTTCTCTTTTTTTTAGGTCTCTTTCACTTGACATCGGTCACTTTCAGAGTAATAGTAAAGTAAGGTGGTACATTTCCTTGAAATAAATAGTTTAAATGTAGTACTTCAAAAGCATTCATAAAAGAACCACATATGTTTATATCAGGTGCATACATCCTTAATATTACCTTCATTTATATCTAAGGTGTCCCCCCCGTCTGCCTAACACCGTTTTTGCTCGACAAACCCCCCTACCCCCCTACGCCGAATGACTCCTGTTAATCCTGTCAAACCCCAAAACCAGGCAAGACTCGATCAGCGTAATTCAACAAGTGGTTATTTGCGTTGTATATAGTGATGCATATACCACACTAATGTATATATATATATTTATACTCAATATTAATTATAACAGGACAAATGTCTCTCTACTCAGCATATACGACCCAGCCTATCTAATAAACTTTACACAACATCAATAAGTATATACCACACATTATATAATTGTAGCTAGTGTAGCTTAAATAAAGCATAACACTGAAGATGTTAAGATGAACCCTAGAAAGTTCCACGGGCACAAAGGCCTGGTCCTGACTTTACTATCGGCTTTAACCCAATTTATACATG
>Pur 06 002
ATTTGCAGTGCATACACATATATATATTACATAATGATCCCAGTACATTATATGTATATAGTACATTATGGTGTAGTACATTATATGCATAATCTTACATTAATGGTTTAAAACATATCATTAATAATACCCAAACCATTTGCTAATACTAAAAACCATCAGCATTAAACTAAAACATACATACCCATACTATTAGCTCCTACAAATAAATTAATTAGACCTGATTACTTGAATAATCCCCATACCTCCATCACAAACTTTTCTATGCACAGACTCAATTAAAATTGGACCTCAATATATTAATGTAGTAAGAGACCACCAACTGGTTTATGACTAAATGCATATAGTCCTTGATAGGTCAGGGACAAAAATCGTGGGGGTCGCACAAGATGAACTATTACTGGCATCTGGTTCCTATTTCAGGGCCATATTAGGTAAACATTCCCCCCCCGGATAACTATATCTGGCATCTGATTATTGATTTGAGTATCGATTAGTCCATGACCCACCATGCCAAGGCGTTCTTTTAAATGCATAGGGTTCTCTTTTTTTTAGGTCTCTTTCACTTGACATCGGTCACTTTCAGAGTAATAGTAAAGTAAGGTGGTACATTTCCTTGAAATAAATAGTTTAAATGTAATACTTCAAAAGCATTCATAAAAGAACCACATATATTTATATCAGGTGCATACATCCTTAATATTACCTTCATTTATATCTAAGGTGTCCCCCCCGTCTGCCTAACACCGTTTTTGCTCGACAAACCCCCCTACCCCCCTACGCCGAATGACTCATGTTAATCCTGTCAAACCCCAAAACCAGGCAAGACTCGATCAGCGTAATTCAACAAGTGGTTATTTGCGTTGTATATAGTGATGCATATACCACACTAATGTATATATATATATTTATACTCAATATTAATTATACCAGGACAAATGTCTCTCTACTCAGCATATACGACCCAGCCTATCTAATAAACTTTACACAACATCAATAAGTATATACCACACATTATATAATTATAGCTAGTGTAGCTTAAATAAAGCATAACACTGAAGATGTTAAGATGAACCCTAGAAAGTTCCATGGGCACAAAGGCCTGGTCCTGACTTTACTATCGGCTTTAACCCAATTTATACATG
>Pur 06 003
ATTTGCAGTGCATACATATATATATATTACATAATGATCCTAGTACATTATATGTATATAGTACATTATGGTGTAGTACATTATATGCATAATCTTACATTAATGGTTTAAAACATACCATTAATAATACTCAAACCATTTGTTAATACTAAAAACCATCAACATTAAACTAAAAAATACATACCCATATTATTAGCTCCTACAAATAAATTAATTAAACCTGATTACTTGAATAATCCCCATACCTCCATCACAAACCTTTCTATGCATGGACTCAATTAAAATTGGACCTCAATATATTAATGTAGTAAGAGACCACCAACTGGTTTATAACTGAATGCATATAGTCCTTGATAGGTCAGGGACAAAAATCGTGGGGGTCGCACAAAATGAACTATTACTGGCATCTGGTTCCTATTTCAGGGCCATATTAGGTAAACATTCCCCCCCCGGATAACTATATCTGGCATCTGATTATTGATTTGAGTATCGATTAGTCCATGACCCACCATGCCAAGGCGTTCTTTTAAATGCATAGGGTTCTCTTTTTTTTAGGTCTCTTTCATTTGACATCGGTCACTTTCAGAGTAATAGTAAAGTAAGGTGGTACATTTCCTTGAAATAAATAGTTTAAATGTAATACTTCAAAAGCATTCATAAGAGAACCACATATGTTTATATCAGGTGCATACATCCTTAATATTACCTTCATTTATATCTAAGGTGTCCCCCCCGTCTGCCTAACACCGTTTTTGCTCGACAAACCCCCCTACCCCCCTACGCCGAATGACTCATGTTAATCCTGTCAAACCCCAAAACCAGGCAAGACTCGATCAGCGTAATTCAACAAGTGGTTATTTGCGTTGTATATAGTGATGCATATACCACACTAATGTATATATATATATTTATACTCAATATTAATTATACCAGGACAAATGTCTCTCTACTCAGCATATACGACCCAGCCTATCTAATAAACTTTACACAACATCAATAAGTATATAC-ACACATTATATAATTATAGCTAGTGTAGCTTAAATAAAGCATAACACTGAAGATGTTAAGATGAACCCTAGAAAGTTCCACGGGCACAAAGGCCTGGTCCTGACTTTACTATCGGCTTTAACCCAATTTATACATG
>Pur 06 005
ATTTGCAGTGCATACATATATATATATTACATAATGATCCCAGTACATTATATGTATATAGTACATTATGGTGTAGTACATTATATGCATAATCTTACATTAATGGTTTAAAACATATCATTAATAATACCCAAACCATTTGCTAATACTAAAAACCATCAGCATTAAACTAAAACATACATACCCATACTATTAGCTCCTACAAATAAATTAATTAGACCTGATTACTTGAATAATCCCCATACCTCCATCACAAACTTTTCTATGCACAGACTCAATTAAAATTGGACCTCAATATATTAATGTAGTAAGAGACCACCAACTGGTTTATAACTAAATGCATATAGTCCTTGATAGGTCAGGGACAAAAATCGTGGGGGTCGCACAAGATGAACTATTACTGGCATCTGGTTCCTATTTCAGGGCCATATTAGGTAAACATTCCCCCCCCGGATAACTATATCTGGCATCTGATTATTGATTTGAGTATCGATTAGTCCATGACCCACCATGCCAAGGCGTTCTTTTAAATGCATAGGGTTCTCTTTTTTTTAGGTCTCTTTCACTTGACATTGGTCACTTTCAGAGTAATAGTAAAGTAAGGTGGTACATTTCCTTGAAATAAATAGTTTAAATGTAATACTTCAAAAGCATTCATAAAAGAACCACATATATTTATATCAGGTGCATACATCCTTAATATTACCTTCATTTATATCTAAGGTGTCCCCCCCGTCTGCCTAACACCGTTTTTGCTCGACAAACCCCCCTACCCCCCTACGCCGAATGACTCATGTTAATCCTGTCAAACCCCAAAACCAGGCAAGACTCGATCAGCGTAATTCAACAAGTGGTTATTTGCGTTGTATATAGTGATGCATATACCACACTAATGTATATATATATATTTATACTCAATATTAATTATACCAGGACAAATGTCTCTCTACTCAGCATATACGACCCAGCCTATCTAATAAACTTTACACAACATCAATAAGTATATACCACACATTATATAATTATAGCTAGTGTAGCTTAAATAAAGCATAACACTGAAGATGTTAAGATGAACCCTAGAAAGTTCCATGGGCACAAAGGCCTGGTCCTGACTTTACTATCGGCTTTAACCCAATTTATACATG
>Pur 06 006
ATTTGCAGTGCATACATATATATATATTACATAATGATCCCAGTACATTATATGTATATAGTACATTATGGTGTAGTACATTATATGCATAATCTTACATTAATGGTTTAAAACATATCATTAATAATACCCAAACCATTTGCTAATACTAAAAACCATCAGCATTAAACTAAAACATACATACCCATACTATTAGCTCCTACAAATAAATTAATTAGACCTGATTACTTGAATAATCCCCATACCTCCATCACAAACTTTTCTATGCACAGACTCAATTAAAATTGGACCTCAATATATTAATGTAGTAAGAGACCACCAACTGGTTTATAACTGAATGCATATAGTCCTTGATAGGTCAGGGACAAAAATCGTGGGGGTCGCACAAGATGAACTATTACTGGCATCTGGTTCCTATTTCAGGGCCATATTAGGTAAACATTCCCCCCCCGGATAACTATATCTGGCATCTGATTATTGATTTGAGTATCGATTAGTCCATGACCCACCATGCCAAGGCGTTCTTTTAAATGCATAGGGTTCTCTTTTTTTTAGGTCTCTTTCACTTGACATTGGTCACTTTCAGAGTAATAGTAAAATAAGGTGGTACATTTCCTTGAAATAAATAGTTTAAATGTAATACTTCAAAAGCATTCATAAAAGAACCACATATATTTATATCAGGTGCATACATCCTTAATATTACCTTCATTTATATCTAAGGTGTCCCCCCCGTCTGCCTAACACCGTTTTTGCTCGACAAACCCCCCTACCCCCCTACGCCGAATGACTCATGTTAATCCTGTCAAACCCCAAAACCAGGCAAGACTCGATCAGCGTAATTCAACAAGTGGTTATTTGCGTTGTATATAGTGATGCATATACCACACTAATGTATATATATATATTTATACTCAATATTAATTATACCAGGACAAATGTCTCTCTACTCAGCATATACGACCCAGCCTATCTAATAAACTTTACACAACATCAATAAGTATATACCACACATTATATAATTATAGCTAGTGTAGCTTAAATAAAGCATAACACTGAAGATGTTAAGATGAACCCTAGAAAGTTCCATGGGCACAAAGGCCTGGTCCTGACTTTACTATCGGCTTTAACCCAATTTATACATG
>Pur 06 007
ATTTGCAGTGCATATACATATATATATTACATAATGATCCCAGTACATTATATGTATATAGTACATTATGGTGTAGTACATTATATGCATAATCTTACATTAATGGTTTAAAACATATCATTAATAATACTCAAACCATTTGCTAATACTAAAAACCATCAACATTAAACTAAAACATACATACCCATACTATTAGCTTCTACAAATAAATTAATTAAACCTGATTACTTGAATAATCCCCATACCTTCATCACAAATTTTTCTATGCACAGACTCAATTAAAATTGGACCTCAATATATTAATGTAGTAAGAGACCACCAACTGGTTTATGACTAAATGCATATAGTCCTTGATAGGTCAGGGACAAAAATCGTGGGGGTCGCACAGAATGAACTATTACTGGCATCTGGTTCCTATTTCAGGGCCATATTAGGTAAACATTCCCCCCCCGGATAACTATATCTGGCATTTGATTATTGATTTGAGTATCGATTAGTCCATGACCCACCATGCCAAGGCGTTCTTTTAAATGCATAGGGTTCTCTTTTTTTTAGGTCTCTTTCACTTGACATCGGTCACTTTCAGAGTAATAGTAAAGTAAGGTGGTACATTTCCTTGAAATAAATAGTTTAAATGTAGTACTTCAAAAGCATTCATAAAAGAACCACATATGTTTATATCAGGTGCATACATCCTTAATATTACCTTCATTTATATCTAAGGTGTCCCCCCCGTCTGCCTAACACCGTTTTTGCTCGACAAACCCCCCTACCCCCCTACGCCGAATGACTCCTGTTAATCCTGTCAAACCCCAAAACCAGGCAAGACTCGATCAGCGTAATTCAACAAGTGGTTATTTGCGTTGTATATAGTGATGCATATACCACACTAATGTATATATATATATTTATACTCAATATTAATTATAACAGGACAAATGTCTCTCTACTCAGCATATACGACCCAGCCTATCTAATAAACTTTACACAACATCAATAAGTATATACCACACATTATATAATTGTAGCTAGTGTAGCTTAAATAAAGCATAACACTGAAGATGTTAAGATGAACCCTAGAAAGTTCCACGGGCACAAAGGCCTGGTCCTGACTTTACTATCGGCTTTAACCCAATTTATACATG
>Pur 06 008
ATTTGCAGTGCATACATATATATATATTACATAATGATCCTAGTACATTATATGTATATAGTACATTATGGTGTAGTACATTATATGCATAATCTTACATTAATGGTTTAAAACATACCATTAATAATACTCAAACCATTTGTTAATACTAAAAACCATCAACATTAAACTAAAAAATACATACCCATATTATTAGCTCCTACAAATAAATTAATTAAACCTGATTACTTGAATAATCCCCATACCTCCATCACAAACCTTTCTATGCATGGACTCAATTAAAATTGGACCTCAATATATTAATGTAGTAAGAGACCACCAACTGGTTTATAACTAAATGCATATAGTCCTTGATAGGTCAGGGACAAAAATCGTGGGGGTCGCACAAAATGAACTATTACTGGCATCTGGTTCCTATTTCAGGGCCATATTAGGTAAACATTCCCCCCCCGGATAACTATATCTGGCATCTGATTATTGATTTGAGTATCGATTAGTCCATGACCCACCATGCCAAGGCGTTCTTTTAAATGCATAGGGTTCTCTTTTTTTTAGGTCTCTTTCATTTGACATCGGTCACTTTCAGAGTAATAGTAAAGTAAGGTGGTACATTTCCTTGAAATAAATAGTTTAAATGTAATACTTCAAAAGCATTCATAAGAGAACCACATATGTTTATATCAGGTGCATACATCCTTAATATTACCTTCATTTATATCTAAGGTGTCCCCCCCGTCTGCCTAACACCGTTTTTGCTCGACAAACCCCCCTACCCCCCTACGCCGAATGACTCATGTTAATCCTGTCAAACCCCAAAACCAGGCAAGACTCGATCAGCGTAATTCAACAAGTGGTTATTTGCGTTGTATATAGTGATGCATATACCACACTAATGTATATATATATATTTATACTCAATATTAATTATACCAGGACAAATGTCTCTCTACTCAGCATATACGACCCAGCCTATCTAATAAACTTTACACAACATCAATAAGTATATACCACACATTATATAATTATAGCTAGTGTAGCTTAAATAAAGCATAACACTGAAGATGTTAAGATGAACCCTAGAAAGTTCCACGGGCACAAAGGCCTGGTCCTGACTTTACTATCGGCTTTAACCCAATTTATACATG
>Pur 06 009
ATTTGCAGTGCATATACATATATATATTACATAATGATCCCAGTACATTATATGTATATAGTACATTATGGTGTAGTACATTATATGCATAATCTTACATTAATGGTTTAAAACATATCATTAATAATACTCAAACCATTTGCTAATACTAAAAACCATCAACATTAAACTAAAACATACATACCCATACTATTAGCTTCTACAAATAAATTAATTAAACCTGATTACTTGAATAATCCCCATACCTTCATCACAAATTTTTCTATGCACAGACTCAATTAAAATTGGACCTCAATATATTAATGTAGTAAGAGACCACCAACTGGTTTATGACTAAATGCATATAGTCCTTGATAGGTCAGGGACAAAAATCGTGGGGGTCGCACAGAATGAACTATTACTGGCATCTGGTTCCTATTTCAGGGCCATATTAGGTAAACATTCCCCCCCCGGATAACTATATCTGGCATTTGATTATTGATTTGAGTATCGATTAGTCCATGACCCACCATGCCAAGGCGTTCTTTTAAATGCATAGGGTTCTCTTTTTTTTAGGTCTCTTTCACTTGACATCGGTCACTTTCAGAGTAATAGTAAAGTAAGGTGGTACATTTCCTTGAAATAAATAGTTTAAATGTAGTACTTCAAAAGCATTCATAAAAGAACCACATATGTTTATATCAGGTGCATACATCCTTAATATTACCTTCATTTATATCTAAGGTGTCCCCCCCGTCTGCCTAACACCGTTTTTGCTCGACAAACCCCCCTACCCCCCTACGCCGAATGACTCCTGTTAATCCTGTCAAACCCCAAAACCAGGCAAGACTCGATCAGCGTAATTCAACAAGTGGTTATTTGCGTTGTATATAGTGATGCATATACCACACTAATGTATATATATATATTTATACTCAATATTAATTATAACAGGACAAATGTCTCTCTACTCAGCATATACGACCCAGCCTATCTAATAAACTTTACACAACATCAATAAGTATATACCACACATTATATAATTGTAGCTAGTGTAGCTTAAATAAAGCATAACACTGAAGATGTTAAGATGAACCCTAGAAAGTTCCACGGGCACAAAGGCCTGGTCCTGACTTTACTATCGGCTTTAACCCAATTTATACATG
>Pur 06 010
ATTTGCAGTGCATACATATATATATATTACATAATGATCCCAGTACATTATATGTATATAGTACATTATGGTGTAGTACATTATATGCATAATCTTACATTAATGGTTTAAAACATATCATTAATAATACCCAAACCATTTGCTAATACTAAAAACCACCAACATTAAACTAAAACATACATACCCATACTATTAGCTCCTACAAATAAGTTAATTAAACCTGATTACTTGAATAATCCCCATACCTCCATCACAAATTTTTCTATGCACAGACTCAATTAAAATTGGACCTCAATATATTAATGTAGTAAGAGACCACCAACTGGTTTATAACTAAATGCATATAGTCCTTGATAGGTCAGGGACAAAAATCGTGGGGGTCGCACAAAATGAACTATTACTGGCATCTGGTTCCTATTTCAGGGCCATATTAGGTAAACATTCCCCCCCCGGATAACTATATCTGGCATCTGATTATTGATTTGAGTATCGATTAGTCCATGACCCACCATGCCAAGGCGTTCTTTTAAATGCATAGGGTTCTCTTTTTTTTAGGTCTCTTTCACTTGACATTGGTCACTTTCAGAGTAATAGTAAAGTAAGGTGGTACATTTCCTTGAAATAAATAGTTTAAATGTAATACTTCAAAAGCATTCATAAAAGAACCACATATGTTTATATCAGGTGCATACATCCTTAATATTACCTTCATTTATATCTAAGGTGTCCCCCCCGTCTGCCTAACACCGTTTTTGCTCGACAAACCCCCCTACCCCCCTACGCCGAATGACTCATGTTAATCCTGTCAAACCCCAAAACCAGGCAAGACTCGATCAGCGTAATTCAACAAGTGGTTATTTGCGTTGTATATAGTGATGCATATACCACACTAATGTATATATATATATTTATACTCAATATTAATTATACCAGGACAAATGTCTCTCTACTCAGCATATACGACCCAGCCTATCTAATAAACTTTACACAACATCAATAAGTATATACCACACATTATATAATTATAGCTAGTGTAGCTTAAATAAAGCATAACACTGAAGATGTTAAGATGAACCCTAGAAAGTTCCATGGGCACAAAGGCCTGGTCCTGACTTTACTATCGGCTTTAACCCAATTTATACATG
>Pur 06 011
ATTTGCAGTGCATACATATATATATATTACATAATGATCCCAGTACATTATATGTATATAGTACATTATGGTGTAGTACATTATATGCATAATCTTACATTAATGGTTTAAAACATATCATTAATAATACTCAAACCATTTGCTAATACTAAAAACCATCAACATTAAACTAAAAAATACATACCCATACTATTAGCTCCTACAAATAAATTAATTAGACCTGATTACTTGAATAATCCCCATACCTCCATCACAAACTTTTCTATGCACAGACTCAATTAAAATTGGACCTCAATATATTAATGTAGTAAGAGACCACCAACTGGTTTATAACTAAATGCATATAGTCCTTGATAGGTCAGGGACAAAAATCGTGGGGGTCGCACAAGATGAACTATTACTGGCATCTGGTTCCTATTTCAGGGCCATATTAGGTAAACATTCCCCCCCCGGATAACTATATCTGGCATCTGATTATTGATTTGAGTATCGATTAGTCCATGACCCACCATGCCAAGGCGTTCTTTTAAATGCATAGGGTTCTCTTTTTTTTAGGTCTCTTTCACTTGACATCGGTCACTTTCAGAGTAATAGTAAAGTAAGGTGGTACATTTCCTTGAAATAAATAGTTTAAATGTAATACTTCAAAAGCATTCATAAAAGAACCACATATATTTATATCAGGTGCATACATCCTTAATATTACCTTCATTTATATCTAAGGTGTCCCCCCCGTCTGCCTAACACCGTTTTTGCTCGACAAACCCCCCTACCCCCCTACGCCGAATGACTCATGTTAATCCTGTCAAACCCCAAAACCAGGCAAGACTCGATCAGCGTAATTCAACAAGTGGTTATTTGCGTTGTATATAGTGATGCATATACCACACTAATGTATATATATATATTTATACTCAATATTAATTATACCAGGACAAATGTCTCTCTACTCAGCATATACGACCCAGCCTATCTAATAAACTTTACACAACATCAATAAGTATATACCACACATTATATAATTATAGCTAGTGTAGCTTAAATAAAGCATAACACTGAAGATGTTAAGATGAACCCTAGAAAGTTCCATGGGCACAAAGGCCTGGTCCTGACTTTACTATCGGCTTTAACCCAATTTATACATG
>Pur 06 012
ATTTGCAGTGCATACATATATATATATTACATAATGATCCCAGTACATTATATGTATATAGTACATTATGGTGTAGTACATTATATGCATAATCTTACATTAATGGTTTAAAACATATCATTAATAATACCCAAACCATTTGCTAATACTAAAAACCATCAACATTAAACTAAAACATACATACCCATACTATTAGCTCCTACAAATAAATTAATTAAACCTGATTACTTGAATAATCCCCATACCTCCATCACAAACTTTTCTATGCACAGACTCAATTAAAATTGGACCTCAATATATTAATGTAGTAAGAGACCACCAACTGGTTTATAACTAAATGCATATAGTCCTTGATAGGTCAGGGACAAAAATCGTGGGGGTCGCACAAAATGAACTATTACTGGCATCTGGTTCCTATTTCAGGGCCATATTAGGTAAACATTCCCCCCCCGGATAACTATATCTGGCATCTGATTATTGATTTGAGTATCGATTAGTCCATGACCCACCATGCCAAGGCGTTCTTTTAAATGCATAGGGTTCTCTTTTTTTTAGGTCTCTTTCACTTGACATTGGTCACTTTCAGGGTAATAGTAAAGTAAGGTGGTACATTTCCTTGAAATAAATAGTTTAAATGTAATACTTCAAAAGCATTCATAAAAGAACCACATATGTTTATATCAGGTGCATACATCCTTAATATTACCTTCATTTATATCTAAAGTGTCCCCCCCGTCTGCCTAACACCGTTTTTGCTCGACAAACCCCCCTACCCCCCTACGCCGAATGACTCATGTTAATCCTGTCAAACCCCAAAACCAGGCAAGACTCGATCAGCGTAATTCAACAAGTGGTTATTTGCGTTGTATATAGTGATGCATATACCACACTAATGTATATATATATATTTATACTCAATATTAATTATACCAGGACAAATGTCTCTCTACTCAGCATATACGACCCAGCCTATCTAATAAACTTTACACAACATCAATAAGTATATACCACACATTATATAATTATAGCTAGTGTAGCTTAAATAAAGCATAACACTGAAGATGTTAAGATGAACCCTAGAAAGTTCCATGGGCACAAAGGCCTGGTCCTGACTTTACTATCGGCTTTAACCCAATTTATACATG
>Pur 06 013
ATTTGCAGTGCATACATATATATATATTACATAATGATCCTAGTACATTATATGTATATAGTACATTATGGTGTAGTACATTATATGCATAATCTTACATTAATGGTTTAAAACATACCATTAATAATACTCAAACCATTTGTTAATACTAAAAACCATCAACATTAAACTAAAAAATACATACCCATATTATTAGCTCCTACAAATAAATTAATTAAACCTGATTACTTGAATAATCCCCATACCTCCATCATAAACCTTTCTATGCATGGACTCAATTAAAATTGGACCTCAATATATTAATGTAGTAAGAGACCACCAACTGGTTTATAACTGAATGCATATAGTCCTTGATAGGTCAGGGACAAAAATCGTGGGGGTCGCACAAAATGAACTATTACTGGCATCTGGTTCCTATTTCAGGGCCATATTAGGTAAACATTCCCCCCCCGGATAACTATATCTGGCATCTGATTATTGATTTGAGTATCGATTAGTCCATGACCCACCATGCCAAGGCGTTCTTTTAAATGCATAGGGTTCTCTTTTTTTTAGGTCTCTTTCATTTGACATCGGTCACTTTCAGAGTAATAGTAAAGTAAGGTGGTACATTTCCTTGAAATAAATAGTTTAAATGTAATACTTCAAAAGCATTCATAAGAGAACCACATATGTTTATATCAGGTGCATACATCCTTAATATTACCTTCATTTATATCTAAGGTGTCCCCCCCGTCTGCCTAACACCGTTTTTGCTCGACAAACCCCCCTACCCCCCTACGCCGAATGACTCATGTTAATCCTGTCAAACCCCAAAACCAGGCAAGACTCGATCAGCGTAATTCAACAAGTGGTTATTTGCGTTGTATATAGTGATGCATATACCACACTAATGTATATATATATATTTATACTCAATATTAATTATACCAGGACAAATGTCTCTCTACTCAGCATATACGACCCAGCCTATCTAATAAACTTTACACAACATCAATAAGTATATACCACACATTATATAATTATAGCTAGTGTAGCTTAAATAAAGCATAACACTGAAGATGTTAAGATGAACCCTAGAAAGTTCCACGGGCACAAAGGCCTGGTCCTGACTTTACTATCGGCTTTAACCCAATTTATACATG
>Pur 06 014
ATTTGCAGTGCATACATATATATATATTACATAATGATCCCAGTACATTATATGTATATAGTACATTATGGTGTAGTACATTATATGCATAATCTTACATTAATGGTTTAAAACATATCATTAATAATACCCAAACCATTTGCTAATACTAAAAACCATCAACATTAAACTAAAACATACATACCCATACTATTAGCTCCTACAAATAAATTAATTAAACCTGATTACTTGAATAATCCCCATACCTCCATCACAAACTTTTCTATGCACAGACTCAATTAAAATTGGACCTCAATATATTAATGTAGTAAGAGACCACCAACTGGTTTATAACTAAATGCATATAGTCCTTGATAGGTCAGGGACAAAAATCGTGGGGGTCGCACAAAATGAACTATTACTGGCATCTGGTTCCTATTTCAGGGCCATATTAGGTAAACATTCCCCCCCCGGATAACTATATCTGGCATCTGATTATTGATTTGAGTATCGATTAGTCCATGACCCACCATGCCAAGGCGTTCTTTTAAATGCATAGGGTTCTCTTTTTTTTAGGTCTCTTTCACTTGACATTGGTCACTTTCAGGGTAATAGTAAAGTAAGGTGGTACATTTCCTTGAAATAAATAGTTTAAATGTAATACTTCAAAAGCATTCATAAAAGAACCACATATGTTTATATCAGGTGCATACATCCTTAATATTACCTTCATTTATATCTAAGGTGTCCCCCCCGTCTGCCTAACACCGTTTTTGCTCGACAAACCCCCCTACCCCCCTACGCCGAATGACTCATGTTAATCCTGTCAAACCCCAAAACCAGGCAAGACTCGATCAGCGTAATTCAACAAGTGGTTATTTGCGTTGTATATAGTGATGCATATACCACACTAATGTATATATATATATTTATACTCAATATTAATTATACCAGGACAAATGTCTCTCTACTCAGCATATACGACCCAGCCTATCTAATAAACTTTACACAACATCAATAAGTATATACCACACATTATATAATTATAGCTAGTGTAGCTTAAATAAAGCATAACACTGAAGATGTTAAGATGAACCCTAGAAAGTTCCATGGGCACAAAGGCCTGGTCCTGACTTTACTATCGGCTTTAACCCAATTTATACATG
>Pur 06 015
ATTTGCAGTGCATACATATATATATATTACATAATGATCCCAGTACATTATATGTATATAGTACATTATGGTGTAGTACATTATATGCATAATCTTACATTAATGGTTTAAAACATATCATTAATAATACCCAAACCATTTGCTAATACTAAAAACCATCAGCATTAAACTAAAACATACATACCCATACTATTAGCTCCTACAAATAAATTAATTAGACCTGATTACTTGAATAATCCCCATACCTCCATCACAAACTTTTCTATGCACAGACTCAATTAAAATTGGACCTCAATATATTAATGTAGTAAGAGACCACCAACTGGTTTATAACTAAATGCATATAGTCCTTGATAGGTCAGGGACAAAAATCGTGGGGGTCGCACAAGATGAACTATTACTGGCATCTGGTTCCTATTTCAGGGCCATATTAGGTAAACATTCCCCCCCCGGATAACTATATCTGGCATCTGATTATTGATTTGAGTATCGATTAGTCCATGACCCACCATGCCAAGGCGTTCTTTTAAATGCATAGGGTTCTCTTTTTTTTAGGTCTCTTTCACTTGACATTGGTCACTTTCAGAGTAATAGTAAAGTAAGGTGGTACATTTCCTTGAAATAAATAGTTTAAATGTAATACTTCAAAAGCATTCATAAAAGAACCACATATATTTATATCAGGTGCATACATCCTTAATATTACCTTCATTTATATCTAAGGTGTCCCCCCCGTCTGCCTAACACCGTTTTTGCTCGACAAACCCCCCTACCCCCCTACGCCGAATGACTCATGTTAATCCTGTCAAACCCCAAAACCAGGCAAGACTCGATCAGCGTAATTCAACAAGTGGTTATTTGCGTTGTATATAGTGATGCATATACCACACTAATGTATATATATATATTTATACTCAATATTAATTATACCAGGACAAATGTCTCTCTACTCAGCATATACGACCCAGCCTATCTAATAAACTTTACACAACATCAATAAGTATATACCACACATTATATAATTATAGCTAGTGTAGCTTAAATAAAGCATAACACTGAAGATGTTAAGATGAACCCTAGAAAGTTCCATGGGCACAAAGGCCTGGTCCTGACTTTACTATCGGCTTTAACCCAATTTATACATG
>Pur 06 017
ATTTGCAGTGCTTATACATATATATATTACATAATGATCCCAGTACATTATATGTATATAGTACATTATGGTGTAGTACATTATATGCATAATCTTACATTAATGGTTTAAAACATATCATTAATAATACTCAAACCATTTGCTAATACTAAAAACCACCAACATTAAACTAAAACATACATACCCATACTATTAGCTTCTACAAATAAATTAATTAAACCTGATTACTTGAATAATCCCCATACCTTCATCACAAATTTTTCTATGCACAGACTCAATTAAAATTGGACCTCAATATATTAATGTAGTAAGAGACCACCAACTGGTTTATGACTGAATGCATATAGTCCTTGATAGGTCAGGGACAAAAATCGTGGGGGTCGCACAGAATGAACTATTACTGGCATCTGGTTCCTATTTCAGGGCCATATTAGGTAAACATTCCCCCCCCGGATAACTATATCTGGCATTTGATTATTGATTTGAGTATCGATTAGTCCATGACCCACCATGCCAAGGCGTTCTTTTAAATGCATAGGGTTCTCTTTTTTTTAGGTCTCTTTCACTTGACATCGGTCACTTTCAGAGTAATAGTAAAGTAAGGTGGTACATTTCCTTGAAATAAATAGTTTAAATGTAGTACTTCAAAAGCATTCATAAAAGAACCACATATGTTTATATCAGGTGCATACATCCTTAATATTACCTTCATTTATATCTAAGGTGTCCCCCCCGTCTGCCTAACACCGTTTTTGCTCGACAAACCCCCCTACCCCCCTACGCCGAATGACTCCTGTTAATCCTGTCAAACCCCAAAACCAGGCAAGACTCGATCAGCGTAATTCAACAAGTGGTTATTTGCGTTGTATATAGTGATGCATATACCACACTAATGTATATATATATATTTATACTCAATATTAATTATAACAGGACAAATGTCTCTCTACTCAGCATATACGACCCAGCCTATCTAATAAACTTTACACAACATCAATAAGTATATACCACACATTATATAATTGTAGCTAGTGTAGCTTAAATAAAGCATAACACTGAAGATGTTAAGATGAACCCTAGAAAGTTCCACGGGCACAAAGGCCTGGTCCTGACTTTACTATCGGCTTTAACCCAATTTATACATG
>Pur 06 018
ATTTGCAGTGCATACATATATATATATTACATAATGATCCCAGTACATTATATGTATATAGTACATTATGGTGTAGTACATTATATGCATAATCTTACATTAATGGTTTAAAACATGTCATTAATAATACCCAAACCATTTGCTAATACTAAAAACCATCAACATTAAACTAAAACATACATACCCATACTATTAGCTCCTACAAATAAATTAATTAAACCTGATTACTTGAATAATCCCCATACCTCCATCACAAACTTTTCTATGCACAGACTCAATTAAAATTGGACCTCAACATATTAATGTAGTAAGAGACCACCAACTGGTTTATAACTAAATGCATATAGTCCTTGATAGGTCAGGGACAAAAATCGTGGGGGTCGCACAAAATGAACTATTACTGGCATCTGGTTCCTATTTCAGGGCCATATTAGGTAAACATTCCCCCCCCGGATAACTATATCTGGCATTTGATTATTGATTTGAGTATCGATTAGTCCATGACCCACCATGCCAAGGCGTTCTTTTAAATGCATAGGGTTCTCTTTTTTTTAGGTCTCTTTCACTTGACATCGGTCACTTTCAGAGTAATAGTAAAGTAAGGTGGTACATTTCCTTGAAATAAATAGTTTAAATGTAGTACTTCAAAAGCATTCATAAAAGAACCACATATGTTTATATCAGGTGCATACATCCTTAATATTACCTTCATTTATATCTAAGGTGTCCCCCCCGTCTGCCTAACACCGTTTTTGCTCGACAAACCCCCCTACCCCCCTACGCCGAATGACTCATGTTAATCCTGTCAAACCCCAAAACCAGGCAAGACTCGATCAGCGTAATTCAACAAGTGGTTATTTGCGTTGTATATAGTGATGCATATACCACACTAATGTATATATATATATTTATACTCAATATTAATTATACCAGGACAAATGTCTCTCTACTCAGCATATACGACCCAACCTATCTAATAAACTTTACACAACATCAATAAGTATATACCACACATTATATAATTATAGCTAGTGTAGCTTAAATAAAGCATAACACTGAAGATGTTAAGATGAACCCTAGAAAGTTCCATGGGCACAAAGGCCTGGTCCTGACTTTACTATCGGCTTTAACCCAATTTATACATG
>Pur 06 021
ATTTGTAGTGCATATACATATATATATTACATAATGATCCCAGTACATTATATGTATATAGTACATTATGGTGTAGTACATTATATGCATAATCTTACATTAATGGTTTAAAACATATCATTAATAATACTCAAACCATTTGCTAATACTAAAAACCACCAACATTAAACTAAAACATACATACCCATACTATTAGCTTCTACAAATAAATTAATTAAACCTGATTACTTGAATAATCCCCATACCTTCATCACAAATTTTTCTATGCACAGACTCAATTAAAATTGGACCTCAATATATTAATGTAGTAAGAGACCACCAACTGGTTTATGACTAAATGCATATAGTCCTTGATAGGTCAGGGACAAAAATCGTGGGGGTCGCACAGAATGAACTATTACTGGCATCTGGTTCCTATTTCAGGGCCATATTAGGTAAACATTCCCCCCCCGGATAACTATATCTGGCATTTGATTATTGATTTGAGTATCGATTAGTCCATGACCCACCATGCCAAGGCGTTCTTTTAAATGCATAGGGTTCTCTTTTTTTTAGGTCTCTTTCACTTGACATCGGTCACTTTCAGAGTAATAGTAAAGTAAGGTGGTACATTTCCTTGAAATAAATAGTTTAAATGTAGTACTTCAAAAGCATTCATAAAAGAACCACATATGTTTATATCAGGTGCATACATCCTTAATATTACCTTCATTTATATCTAAGGTGTCCCCCCCGTCTGCCTAACACCGTTTTTGCTCGACAAACCCCCCTACCCCCCTACGCCGAATGACTCCTGTTAATCCTGTCAAACCCCAAAACCAGGCAAGACTCGATCAGCGTAATTCAACAAGTGGTTATTTGCGTTGTATATAGTGATGCATATACCACACTAATGTATATATATATATTTATACTCAATATTAATTATAACAGGACAAATGTCTCTCTACTCAGCATATACGACCCAGCCTATCTAATAAACTTTACACAACATCAATAAGTATATACCACACATTATATAATTGTAGCTAGTGTAGCTTAAATAAAGCATAACACTGAAGATGTTAAGATGAACCCTAGAAAGTTCCACGGGCACAAAGGCCTGGTCCTGACTTTACTATCGGCTTTAACCCAATTTATACATG
>Pur 06 022
ATTTGCAGTGCATACATATATATATATTACATAATGATCCCAGTACATTATATGTATATAGTACATTATGGTGTAGTACATTATATGCATAATCTTACATTAATGGTTTAAAACATATCATTAATAATACCCAAACCATTTGCTAATACTAAAAACCATCAACATTAAACTAAAACATACATACCCATACTATTAGCTCCTACAAATAAATTAATTAAACCTGATTACTTGAATAATCCCCATACCTCCATCACAAACTTTTCTATGCACAGACTCAATTAAAATTGGACCTCAATATATTAATGTAGTAAGAGACCACCAACTGGTTTATAACTAAATGCATATAGTCCTTGATAGGTCAGGGACAAAAATCGTGGGGGTCGCACAAAATGAACTATTACTGGCATCTGGTTCCTATTTCAGGGCCATATTAGGTAAACATTCCCCCCCCGGATAACTATATCTGGCATCTGATTATTGATTTGAGTATCGATTAGTCCATGACCCACCATGCCAAGGCGTTCTTTTAAATGCATAGGGTTCTCTTTTTTTTAGGTCTCTTTCACTTGACATTGGTCACTTTCAGGGTAATAGTGAAGTAAGGTGGTACATTTCCTTGAAATAAATAGTTTAAATGTAATACTTCAAAAGCATTCATAAAAGAACCACATATGTTTATATCAGGTGCATACATCCTTAATATTACCTTCATTTATATCTAAGGTGTCCCCCCCGTCTGCCTAACACCGTTTTTGCTCGACAAACCCCCCTACCCCCCTACGCCGAATGACTCATGTTAATCCTGTCAAACCCCAAAACCAGGCAAGACTCGATCAGCGTAATTCAACAAGTGGTTATTTGCGTTGTATATAGTGATGCATATACCACACTAATGTATATATATATATTTATACTCAATATTAATTATACCAGGACAAATGTCTCTCTACTCAGCATATACGACCCAGCCTATCTAATAAACTTTACACAACATCAATAAGTATATACCACACATTATATAATTATAGCTAGTGTAGCTTAAATAAAGCATAACACTGAAGATGTTAAGATGAACCCTAGAAAGTTCCATGGGCACAAAGGCCTGGTCCTGACTTTACTATCGGCTTTAACCCAATTTATACATG
>Pur 06 023
ATTTGTAGTGCATATACATATATATATTACATAATGATCCCAGTACATTATATGTATATAGTACATTATGGTGTAGTACATTATATGCATAATCTTACATTAATGGTTTAAAACATATCATTAATAATACTCAAACCATTTGCTAATACTAAAAACCATCAACATTAAACTAAAACATACATACCCATACTATTAGCTTCTACAAATAAATTAATTAAACCTGATTACTTGAATAATCCCCATACCTTCATCACAAATTTTTCTATGCACAGACTCAATTAAAATTGGACCTCAATATATTAATGTAGTAAGAGACCACCAACTGGTTTATGACTAAATGCATATAGTCCTTGATAGGTCAGGGACAAAAATCGTGGGGGTCGCACAGAATGAACTATTACTGGCATCTGGTTCCTATTTCAGGGCCATATTAGGTAAACATTCCCCCCCCGGATAACTATATCTGGCATTTGATTATTGATTTGAGTATCGATTAGTCCATGACCCACCATGCCAAGGCGTTCTTTTAAATGCATAGGGTTCTCTTTTTTTTAGGTCTCTTTCACTTGACATCGGTCACTTTCAGAGTAATAGTAAAGTAAGGTGGTACATTTCCTTGAAATAAATAGTTTAAATGTAGTACTTCAAAAGCATTCATAAAAGAACCACATATGTTTATATCAGGTGCATACATCCTTAATATTACCTTCATTTATATCTAAGGTGTCCCCCCCGTCTGCCTAACACCGTTTTTGCTCGACAAACCCCCCTACCCCCCTACGCCGAATGACTCCTGTTAATCCTGTCAAACCCCAAAACCAGGCAAGACTCGATCAGCGTAATTCAACAAGTGGTTATTTGCGTTGTATATAGTGATGCATATACCACACTAATGTATATATATATATTTATACTCAATATTAATTATAACAGGACAAATGTCTCTCTACTCAGCATATACGACCCAGCCTATCTAATAAACTTTACACAACATCAATAAGTATATACCACACATTATATAATTGTAGCTAGTGTAGCTTAAATAAAGCATAACACTGAAGATGTTAAGATGAACCCTAGAAAGTTCCACGGGCACAAAGGCCTGGTCCTGACTTTACTATCGGCTTTAACCCAATTTATACATG
>Pur 06 024
ATTTGCAGTGCATATATATATATGTATTACATAATGATCCCAGTACATTATATGTATATAGTACATTATGGTGTAGTACATTATATGCATAATCTTACATTAATGGTTTAAAACATACCACTAATAATACCCAAACCATTTGCTAATACTAAAAACCATCAACATTAAACTAAAACACACATACCCATACTATTAGCTCCTACAAATAAATTAATTAAACCTGATTACTTGAATAATCCCCATACCTCCATCACAAACTTTTCTATGCACAGACTCAATTAAAATTGGACCTCAATATATTAATGTAGTAAGAGACCACCAACTGGTTTATAACTAAATGCATATAGTCCTTGATAGGTCAGGGACAAAAATTGTGGGGGTCGCACAAAATGAACTATTACTGGCATCTGGTTCCTATTTCAGGGCCATATTAGGTAAACATTCCCCCCCCGGATAACTATATCTGGCATTTGATTATTGATTTGAGTATCGATTAGTCCATGACCCACCATGCCAAGGCGTTCTTTTAAATGCATAGGGTTCTCTTTTTTTTAGGTCTCTTTCATTTGGCATCGGTCACTTTCAGAGTAATAGTAAAGTAAGGTGGTACATTTCCTTGAAATAAATAGTTTAAATGTAGTACTTCAAAAGCATTCATAAAAGAACCACATATGTTTATATCAGGTGCATACATCCTTAATATTACCTTCATTTATATCTAAGGTGTCCCCCCCGTCTGCCTAACACCGTTTTTGCTCGACAAACCCCCCTACCCCCCTACGCCGAATGACTCATGTTAATCCTGTCAAACCCCAAAACCAGGCAAGACTCGATCAGCGTAATTCAACAAGTGGTTATTTGCGTTGTATATAGTGATGCATATACCACACTAATGTATATATATATATTTATACTCAATATTAATTATACCAGGACAAATGTCTCTCTACTCAGCATATACGACCCAGCCTATCTAATAAACTTTACACAACATCAATAAGTATATACCACACATTATATAATTGTAGCTAGTGTAGCTTAAATAAAGCATAACACTGAAGATGTTAAGATGAACCCTAGAAAGTTCCACGGGCACAAAGGCCTGGTCCTGACTTTACTATCGGCTTTAACCCAATTTATACATG
>Pur 06 037
ATTTGCAGTGCATACATATATATATATTACATAATGATCCCAGTACATTATATGTATATAGTACATTATGGTGTAGTACATTATATGCATAATCTTACATTAATGGTTTAAAACATACCATTAATAATACTCAAACCATTTGTTAATACTAAAAACCATCAACATTAAACTAAAAAATACATACCCATATTATTAGCTCCTACAAATAAATTAATTGAACCTGATTACTTGAATAATCCCCATACCTCCATCACAAACCTTTCTATGCATGGACTCAATTAAAATTGGACCTCAATATATTAATGTAGTAAGAGACCACCAACTGGTTTATAACTGAATGCATATAGTCCTTGATAGGTCAGGGACAAAAATCGTGGGGGTCGCACAAAATGAACTATTACTGGCATCTGGTTCCTATTTCAGGGCCATATTAGGTAAACATTCCCCCCCCGGATAACTATATCTGGCATCTGATTATTGATTTGAGTATCGATTAGTCCATGACCCACCATGCCAAGGCGTTCTTTTAAATGCATAGGGTTCTCTTTTTTTTAGGTCTCTTTCATTTGACATCGGTCACTTTCAGAGTAATAGTAAAGTAAGGTGGTACATTTCCTTGAAATAAATAGTTTAAATGTAATACTTCAAAAGCATTCATAAGAGAACCACATATGTTTATATCAGGTGCATACATCCTTAATATTACCTTCATTTATATCTAAGGTGTCCCCCCCGTCTGCCTAACACCGTTTTTGCTCGACAAACCCCCCTACCCCCCTACGCCGAATGACTCAGGTTAATCCTGTCAAACCCCAAAACCAGGCAAGACTCGATCAGCGTAATTCAACAAGTGGTTATTTGCGTTGTATATAGTGATGCATATACCACACTAATGTATATATATATATTTATACTCAATATTAATTATACCAGGACAAATGTCTCTCTACTCAGCATATACGACCCAGCCTATCTAATAAACTTTACACAACATCAATAAGTATATACCACACATTATATAATTATAGCTAGTGTAGCTTAAATAAAGCATAACACTGAAGATGTTAAGATGAACCCTAGAAAGTTCCACGGGCACAAAGGCCTGGTCCTGACTTTACTATCGGCTTTAACCCAATTTATACATG
>Pur 06 040
ATTTGCAGTGCATATACATATATATATTACATAATGATCCCAGTACATTATATGTATATAGTACATTATGGTGTAGTACATTATATGCATAATCTTACATTAATGGTTTAAAACATATCATTAATAATACTCAAACCATTTGCTAATACTAAAAACCATCAACATTAAACTAAAACATACATACCCATACTATTAGCTTCTACAAATAAATTAATTAAACCTGATTACTTGAATAATCCCCATACCTTCATCACAAATTTTTCTATGCACAGACTCAATTAAAATTGGACCTCAATATATTAATGTAGTAAGAGACCACCAACTGGTTTATGACTAAATGCATATAGTCCTTGATAGGTCAGGGACAAAAATCGTGGGGGTCGCACAGAATGAACTATTACTGGCATCTGGTTCCTATTTCAGGGCCATATTAGGTAAACATTCCCCCCCCGGATAACTATATCTGGCATTTGATTATTGATTTGAGTATCGATTAGTCCATGACCCACCATGCCAAGGCGTTCTTTTAAATGCATAGGGTTCTCTTTTTTTTAGGTCTCTTTCACTTGACATCGGTCACTTTCAGAGTAATAGTAAAGTAAGGTGGTACATTTCCTTGAAATAAATAGTTTAAATGTAGTACTTCAAAAGCATTCATAAAAGAACCACATATGTTTATATCAGGTGCATACATCCTTAATATTACCTTCATTTATATCTAAGGTGTCCCCCCCGTCTGCCTAACACCGTTTTTGCTCGACAAACCCCCCTACCCCCCTACGCCGAATGACTCCTGTTAATCCTGTCAAACCCCAAAACCAGGCAAGACTCGATCAGCGTAATTCAACAAGTGGTTATTTGCGTTGTATATAGTGATGCATATACCACACTAATGTATATATATATATTTATACTCAATATTAATTATAACAGGACAAATGTCTCTCTACTCAGCATATACGACCCAGCCTATCTAATAAACTTTACACAACATCAATAAGTATATACCACACATTATATAATTGTAGCTAGTGTAGCTTAAATAAAGCATAACACTGAAGATGTTAAGATGAACCCTAGAAAGTTCCACGGGCACAAAGGCCTGGTCCTGACTTTACTATCGGCTTTAACCCAATTTATACATG
>Pur 06 041
ATTTGCAGTGCATACATATATATATATTACATAATGATCCCAGTACATTATATGTATATAGTACATTATGGTGTAGTACATTATATGCATAATCTTACATTAATGGTTTAAAACATATCATTAATAATACCCAAACCATTTGCTAATACTAAAAACCATCAGCATTAAACTAAAACATACATACCCATACTATTAGCTCCTACAAATAAATTAATTAAACCTGATTACTTGAATAATCCCCATACCTCCATCACAAATTTTTCTATGCACAGACTCAATTAAAATTGGACCTCAATATATTAATGTAGTAAGAGACCACCAACTGGTTTATAACTGAATGCATATAGTCCTTGATAGGTCAGGGACAAAAATCGTGGGGGTCGCACAAAATGAACTATTACTGGCATCTGGTTCCTATTTCAGGGCCATATTAGGTAAACATTCCCCCCCCGGATAACTATATCTGGCATCTGATTATTGATTTGAGTATCGATTAGTCCATGACCCACCATGCCAAGGCGTTCTTTTAAATGCATAGGGTTCTCTTTTTTTTAGGTCTCTTTCACTTGACATCGGTCACTTTCAGAGTAATAGTAAAGTAAGGTGGTACATTTCCTTGAAATAAATAGTTTAAATGTAATACTTCAAAAGCATTCATAAAAGAACCACATATGTTTATATCAGGTGCATACATCCTTAATATTACCTTCATTTATATCTAAGGTGTCCCCCCCGTCTGCCTAACACCGTTTTTGCTCGACAAACCCCCCTACCCCCCTACGCCGAATGACTCAGGTTAATCCTGTCAAACCCCAAAACCAGGCAAGACTCGATCAGCGTAATTCAACAAGTGGTTATTTGCGTTGTATATAGTGATGCATATACCACACTAATGTATATATATATATTTATACTCAATATTAATTATACCAGGACAAATGTCTCTCTACTCAGCATATACGACCCAGCCTATCTAATAAACTTTACACAACATCAATAAGTATATACCACACATTATATAATTATAGCTAGTGTAGCTTAAATAAAGCATAACACTGAAGATGTTAAGATGAACCCTAGAAAGTTCCATGGGCACAAAGGCCTGGTCCTGACTTTACTATCGGCTTTAACCCAATTTATACATG
>Pur 06 028
ATTTGCAGTGCATATACATATATATATTACATAATGATCCCAGTACATTATATGTATATAGTACATTATGGTGTAGTACATTATATGCATAATCTTACATTAATGGTTTAAAACATGTCATTAATAATACTCAAACCATTTACTAATACTAAAAACCATCAACATTAAACTAAAACATACATACCCATACTATTAGCTTCTACAAATAAATTAATTAAACCTGATTACTTGAATAATCCCCATACCTTCATCACAAATTTTTCTATGCACAGACTCAATTAAAATTGGACCTCAATATATTAATGTAGTAAGAGACCACCAACTGGTTTATAACTAAATGCATATAGTCCTTGATAGGTCAGGGACAAAAATCGTGGGGGTCGCACAGAATGAACTATTACTGGCATCTGGTTCCTATTTCAGGGCCATATTAGGTAAACATTCCCCCCCCGGATAACTATATCTGGCATTTGATTATTGATTTGAGTATCGATTAGTCCATGACCCACCATGCCAAGGCGTTCTTTTAAATGCATAGGGTTCTCTTTTTTTTAGGTCTCTTTCACTTGACATCGGTCACTTTCAGAGTAATAGTAAAGTAAGGTGGTACATTTCCTTGAAATAAATAGTTTAAATGTAGTACTTCAAAAGCATTCATAAAAGAACCACATATGTTTATATCAGGTGCATACATCCTTAATATTACCTTCATTTATATCTAAGGTGTCCCCCCCGTCTGCCTAACACCGTTTTTGCTCGACAAACCCCCCTACCCCCCTACGCCGAATGACTCCTGTTAATCCTGTCAAACCCCAAAACCAGGCAAGACTCGATCAGCGTAATTCAACAAGTGGTTATTTGCGTTGTATATAGTGATGCATATACCACACTAATGTATATATATATATTTATACTCAATATTAATTATAACAGGACAAATGTCTCTCTACTCAGCATATACGACCCAGCCTATCTAATAAACTTTACACAACATCAATAAGTATATACCACACATTATATAATTGTAGCTAGTGTAGCTTAAATAAAGCATAACACTGAAGATGTTAAGATGAACCCTAGAAAGTTCCACGGGCACAAAGGCCTGGTCCTGACTTTACTATCGGCTTTAACCCAATTTATACATG
>Pur 06 004
ATTTGCAGTGCATATACATATATATATTACATAATGATCCCAGTACATTATATGTATATAGTACATTATGGTGTAGTACATTATATGCATAATCTTACATTAATGGTTTAAAACATATCATTAATAATACTCAAACCATTTGCTAATACTAAAAACCATCAACATTAAACTAAAACATACATACCCATACTATTAGCTTCTACAAATAAATTAATTAAACCTGATTACTTGAATAATCCCCATACCTTCATCACAAATTTTTCTATGCACAGACTCAATTAAAATTGGACCTCAATATATTAATGTAGTAAGAGACCACCAACTGGTTTATGACTAAATGCATATAGTCCTTGATAGGTCAGGGACAAAAATCGTGGGGGTCGCACAGAATGAACTATTACTGGCATCTGGTTCCTATTTCAGGGCCATATTAGGTAAACATTCCCCCCCCGGATAACTATATCTGGCATTTGATTATTGATTTGAGTATCGATTAGTCCATGACCCACCATGCCAAGGCGTTCTTTTAAATGCATAGGGTTCTCTTTTTTTTAGGTCTCTTTCACTTGACATCGGTCACTTTCAGAGTAATAGTAAAGTAAGGTGGTACATTTCCTTGAAATAAATAGTTTAAATGTAGTACTTCAAAAGCATTCATAAAAGAACCACATATGTTTATATCAGGTGCATACATCCTTAATATTACCTTCATTTATATCTAAGGTGTCCCCCCCGTCTGCCTAACACCGTTTTTGCTCGACAAACCCCCCTACCCCCCTACGCCGAATGACTCCTGTTAATCCTGTCAAACCCCAAAACCAGGCAAGACTCGATCAGCGTAATTCAACAAGTGGTTATTTGCGTTGTATATAGTGATGCATATACCACACTAATGTATATATATATATTTATACTCAATATTAATTATAACAGGACAAATGTCTCTCTACTCAGCATATACGACCCAGCCTATCTAATAAACTTTACACAACATCAATAAGTATATACCACACATTATATAATTGTAGCTAGTGTAGCTTAAATAAAGCATAACACTGAAGATGTTAAGATGAACCCTAGAAAGTTCCACGGGCACAAAGGCCTGGTCCTGACTTTACTATCGGCTTTAACCCAATTTATACATG
>Pur 06 019
ATTTGCAGTGCATACATATATATATATTACATAATGATCCCAGTACATTATATGTATATAGTACATTATGGTGTAGTACATTATATGCATAATCTTACATTAATGGTTTAAAACATGTCATTAATAATACCCAAACCATTTGCTAATACTAAAAACCATCAACATTAAACTAAAACATACATACCCATACTATTAGCTCCTACAAATAAATTAATTAAACCTGATTACTTGAATAATCCCCATACCTCCATCACAAACTTTTCTATGCACAGACTCAATTAAAATTGGACCTCAACATATTAATGTAGTAAGAGACCACCAACTGGTTTATAACTAAATGCATATAGTCCTTGATAGGTCAGGGACAAAAATCGTGGGGGTCGCACAAAATGAACTATTACTGGCATCTGGTTCCTATTTCAGGGCCATATTAGGTAAACATTCCCCCCCCGGATAACTATATCTGGCATTTGATTATTGATTTGAGTATCGATTAGTCCATGACCCACCATGCCAAGGCGTTCTTTTAAATGCATAGGGTTCTCTTTTTTTTAGGTCTCTTTCACTTGACATCGGTCACTTTCAGAGTAATAGTAAAGTAAGGTGGTACATTTCCTTGAAATAAATAGTTTAAATGTAGTACTTCAAAAGCATTCATAAAAGAACCACATATGTTTATATCAGGTGCATACATCCTTAATATTACCTTCATTTATATCTAAGGTGTCCCCCCCGTCTGCCTAACACCGTTTTTGCTCGACAAACCCCCCTACCCCCCTACGCCGAATGACTCATGTTAATCCTGTCAAACCCCAAAACCAGGCAAGACTCGATCAGCGTAATTCAACAAGTGGTTATTTGCGTTGTATATAGTGATGCATATACCACACTAATGTATATATATATATTTATACTCAATATTAATTATACCAGGACAAATGTCTCTCTACTCAGCATATACGACCCAACCTATCTAATAAACTTTACACAACATCAATAAGTATATACCACACATTATATAATTATAGCTAGTGTAGCTTAAATAAAGCATAACACTGAAGATGTTAAGATGAACCCTAGAAAGTTCCATGGGCACAAAGGCCTGGTCCTGACTTTACTATCGGCTTTAACCCAATTTATACATG
>Pur 06 020
ATTTGCAGTGCATACATATATATATATTACATAATGATCCCAGTACATTATATGTATATAGTACATTATGGTGTAGTACATTATATGCATAATCTTACATTAATGGTTTAAAACATATCATTAATAATACCCAAACCATTTGCTAATACTAAAAACCATCAACATTAAACTAAAACATACATACCCATACTATTAGCTCCTACAAATAAATTAATTAAACCTGATTACTTGAATAATCCCCATACCTCCATCACAAACTTTTCTATGCACAGACTCAATTAAAATTGGACCTCAATATATTAATGTAGTAAGAGACCACCAACTGGTTTATAACTAAATGCATATAGTCCTTGATAGGTCAGGGACAAAAATCGTGGGGGTCGCACAAAATGAACTATTACTGGCATCTGGTTCCTATTTCAGGGCCATATTAGGTAAACATTCCCCCCCCGGATAACTATATCTGGCATCTGATTATTGATTTGAGTATCGATTAGTCCATGACCCACCATGCCAAGGCGTTCTTTTAAATGCATAGGGTTCTCTTTTTTTTAGGTCTCTTTCACTTGACATTGGTCACTTTCAGGGTAATAGTAAAGTAAGGTGGTACATTTCCTTGAAATAAATAGTTTAAATGTAATACTTCAAAAGCATTCATAAAAGAACCACATATGTTTATATCAGGTGCATACATCCTTAATATTACCTTCATTTATATCTAAGGTGTCCCCCCCGTCTGCCTAACACCGTTTTTGCTCGACAAACCCCCCTACCCCCCTACGCCGAATGACTCATGTTAATCCTGTCAAACCCCAAAACCAGGCAAGACTCGATCAGCGTAATTCAACAAGTGGTTATTTGCGTTGTATATAGTGATGCATATACCACACTAATGTATATATATATATTTATACTCAATATTAATTATACCAGGACAAATGTCTCTCTACTCAGCATATACGACCCAGCCTATCTAATAAACTTTACACAACATCAATAAGTATATACCACACATTATATAATTATAGCTAGTGTAGCTTAAATAAAGCATAACACTGAAGATGTTAAGATGAACCCTAGAAAGTTCCATGGGCACAAAGGCCTGGTCCTGACTTTACTATCGGCTTTAACCCAATTTATACATG
>Pur 06 027
ATTTGCAGTGCATACATATATATATATTACATAATGATCCCAGTACATTATATGTATATAGTACATTATGGTGTAGTACATTATATGCATAATCTTACATTAATGGTTTAAAACATATCATTAATAATACCCAAACCATTTGCTAATACTAAAAACCATCAGCATTAAACTAAAACATACATACCCATACTATTAGCTCCTACAAATAAATTAATTAGACCTGATTACTTGAATAATCCCCATACCTCCATCACAAACTTTTCTATGCACAGACTCAATTAAAATTGGACCTCAATATATTAATGTAGTAAGAGACCACCAACTGGTTTATAACTGAATGCATATAGTCCTTGATAGGTCAGGGACAAAAATCGTGGGGGTCGCACAAGATGAACTATTACTGGCATCTGGTTCCTATTTCAGGGCCATATTAGGTAAACATTCCCCCCCCGGATAACTATATCTGGCATCTGATTATTGATTTGAGTATCGATTAGTCCATGACCCACCATGCCAAGGCGTTCTTTTAAATGCATAGGGTTCTCTTTTTTTTAGGTCTCTTTCACTTGACATTGGTCACTTTCAGAGTAATAGTAAAATAAGGTGGTACATTTCCTTGAAATAAATAGTTTAAATGTAATACTTCAAAAGCATTCATAAAAGAACCACATATATTTATATCAGGTGCATACATCCTTAATATTACCTTCATTTATATCTAAGGTGTCCCCCCCGTCTGCCTAACACCGTTTTTGCTCGACAAACCCCCCTACCCCCCTACGCCGAATGACTCATGTTAATCCTGTCAAACCCCAAAACCAGGCAAGACTCGATCAGCGTAATTCAACAAGTGGTTATTTGCGTTGTATATAGTGATGCATATACCACACTAATGTATATATATATATTTATACTCAATATTAATTATACCAGGACAAATGTCTCTCTACTCAGCATATACGACCCAGCCTATCTAATAAACTTTACACAACATCAATAAGTATATACCACACATTATATAATTATAGCTAGTGTAGCTTAAATAAAGCATAACACTGAAGATGTTAAGATGAACCCTAGAAAGTTCCATGGGCACAAAGGCCTGGTCCTGACTTTACTATCGGCTTTAACCCAATTTATACATG
>Pur 06 026
ATTTGCAGTGCATATACATATATATATTACATAATGATCCCAGTACATTATATGTATATAGTACATTATGGTGTAGTACATTATATGCATAATCTTACATTAATGGTTTAAAACATACCATTAATAATACTCAAACCATTTGCTAATACTAAAAACCATCAACATTAAACTAAAACATACATACCCATACTATTAGCTTCTACAAATAAATTAATTAAACCTGATTACTTGAATAATCCCCATACCTTCATCACAAATTTTTCTATGCACAGACTCAATTAAAATTGGACCTCAATATATTAATGTAGTAAGAGACCACCAACTGGTTTATGACTAAATGCATATAGTCCTTGATAGGTCAGGGACAAAAATCGTGGGGGTCGCACAGAATGAACTATTACTGGCATCTGGTTCCTATTTCAGGGCCATATTAGGTAAACATTCCCCCCCCGGATAACTATATCTGGCATTTGATTATTGATTTGAGTATCGATTAGTCCATGACCCACCATGCCAAGGCGTTCTTTTAAATGCATAGGGTTCTCTTTTTTTTAGGTCTCTTTCACTTGACATCGGTCACTTTCAGAGTAATAGTAAAGTAAGGTGGTACATTTCCTTGAAATAAATAGTTTAAATGTAGTACTTCAAAAGCATTCATAAAAGAACCACATATGTTTATATCAGGTGCATACATCCTTAATATTACCTTCATTTATATCTAAGGTGTCCCCCCCGTCTGCCTAACACCGTTTTTGCTCGACAAACCCCCCTACCCCCCTACGCCGAATGACTCCTGTTAATCCTGTCAAACCCCAAAACCAGGCAAGACTCGATCAGCGTAATTCAACAAGTGGTTATTTGCGTTGTATATAGTGATGCATATACCACACTAATGTATATATATATATTTATACTCAATATTAATTATAACAGGACAAATGTCTCTCTACTCAGCATATACGACCCAGCCTATCTAATAAACTTTACACAACATCAATAAGTATATACCACACATTATATAATTGTAGCTAGTGTAGCTTAAATAAAGCATAACACTGAAGATGTTAAGATGAACCCTAGAAAGTTCCACGGGCACAAAGGCCTGGTCCTGACTTTACTATCGGCTTTAACCCAATTTATACATG
>Pur 06 016
ATTTGCAGTGCATACATATATATATATTACATAATGATCCCAGTACATTATATGTATATAGTACATTATGGTGTAGTACATTATATGCATAATCTTACATTAATGGTTTAAAACATATCATTAATAATACCCAAACCATTTGCTAATACTAAAAACCATCAACATTAAACTAAAACATACATACCCATACTATTAGCTCCTACAAATAAATTAATTAAACCTGATTACTTGAATAATCCCCATACCTCCATCGCAAACTTTTCTATGCACAGACTCAATTAAAATTGGACCTCAATATATTAATGTAGTAAGAGACCACCAACTGGTTTATAACTAAATGCATATAGTCCTTGATAGGTCAGGGACAAAAATCGTGGGGGTCGCACAAAATGAACTATTACTGGCATCTGGTTCCTATTTCAGGGCCATATTAGGTAAACATTCCCCCCCCGGATAACTATATCTGGCATCTGATTATTGATTTGAGTATCGATTAGTCCATGACCCACCATGCCAAGGCGTTCTTTTAAATGCATAGGGTTCTCTTTTTTTTAGGTCTCTTTCACTTGACATTGGTCACTTTCAGGGTAATAGTAAAGTAAGGTGGTACATTTCCTTGAAATAAATAGTTTAGATGTAATACTTCAAAAGCATTCATAAAAGAACCACATATGTTTATATCAGGTGCATACATCCTTAATATTACCTTCATTTATATCTAAGGTGTCCCCCCCGTCTGCCTAACACCGTTTTTGCTCGACAAACCCCCCTACCCCCCTACGCCGAATGACTCATGTTAATCCTGTCAAACCCCAAAACCAGGCAAGACTCGATCAGCGTAATTCAACAAGTGGTTATTTGCGTTGTATATAGTGATGCATATACCACACTAATGTATATATATATATTTATACTCAATATTAATTATACCAGGACAAATGTCTCTCTACTCAGCATATACGACCCAGCCTATCTATAAAACTTTACACAACATCAATAAGTATATACCACACATTATATAATTATAGCTAGTGTAGCTTAAATAAAGCATAACACTGAAGATGTTAAGATGAACCCTAGAAAGTTCCATGGGCACAAAGGCCTGGTCCTGACTTTACTATCGGCTTTAACCCAATTTATACATG
>Mao 08 275
ATTTGCAGTGCATACATATATATATATTACATAATGATCCCAGTACATTATATGTATATAGTACATTATGGTGTAGTACATTATATGCATAATCTTACATTAATGGTTTAAAACATATCATTAATAATACCCAAACCATTTGCTAATACTAAAAACCATCAACATTAAACTAAAACATACATACCCATACTATTAGCTCCTACAAATAAATTAATTAAACCTGATTACTTGAATAATCCCCATACCTCCATCACAAACTTTTCTATGCACGGACTCAACTAAAATTGGACCTCAATATATTAATGTAGTAAGAGACCACCAACTGGTTTATAACTAAATGCATATAGTCCTTGATAGGTCAGGGACAAAAATCGTGGGGGTCGCACAAAATGAACTATTACTGGCATCTGGTTCCTATTTCAGGGCCATATTAGGTAAACATTCCCCCCCCGGATAACTATATCTGGCATCTGATTATTGATTTGAGTATCGATTAGTCCATGACCCACCATGCCAAGGCGTTCTTTTAAATGCATAGGGTTCTCTTTTTTTTAGGTCTCTTTCATTTGACATCGGTCACTTTCAGAGTAATAGTAAAGTAAGGTGGTACATTTCCTTGAAATAAATAGTTTAAATGTAATACTTCAAAAGCATTCATAAAAGAACCACATATGTTTATATCAGGTGCATACATCCTTAATATTACCTTCATTTATATCTAAGGTGTCCCCCCCGTCTGCCTAACACCGTTTTTGCTCGACAAACCCCCCTACCCCCCTACGCCGAATGACTCATGTTAATCCTGTCAAACCCCAAAACCAGGCAAGACTCGATCAGCGTAATTCAACAAGTGGTTATTTGCGTTGTATATAGTGATGCATATACCACACTAATGTATATATATATATTTATACTCAATATTAATTATACCAGGACAAATGTCTCTCTACTCAGCATATACGACCCAGCCTATCTAATAAACTTTACACAACATCAATAAGTATATACCACACATTATATAATTATAGCTAGTGTAGCTTAAATAAAGCATAACACTGAAGATGTTAAGATGAACCCTAGAAAGTTCCATGGGCACAAAGGCCTGGTCCTGACTTTACTATCGGCTTTAACCCAATTTATACATG
>Mao 08 229
ATTTGCAGTGCATATACATATATATATTACATAATGATCCCAGTACATTATATGTATATAGTACATTATGGTGTAGTACATTATATGCATAATCTTACATTAATGGTTTAAAACATATCATTAATAATACTCAAACCATTTGCTAATACTAAAAACCATCAACATTAAACTAAAACATACATACCCATACTATTAGCTTCTACAAATAAATTAATTAAACCTGATTACTTGAATAATCCCCATACCTTCATCACAAATTTTTCTATGCACAGACTCAATTAAAATTGGACCTCAATATATTAATGTAGTAAGAGACCACCAACTGGTTTATGACTAAATGCATATAGTCCTTGATAGGTCAGGGACAAAAATCGTGGGGGTCGCACAGAATGAACTATTACTGGCATCTGGTTCCTATTTCAGGGCCATATTAGGTAAACATTCCCCCCCCGGATAACTATATCTGGCATTTGATTATTGATTTGAGTATCGATTAGTCCATGACCCACCATGCCAAGGCGTTCTTTTAAATGCATAGGGTTCTCTTTTTTTTAGGTCTCTTTCACTTGACATCGGTCACTTTCAGAGTAATAGTAAAGTAAGGTGGTACATTTCCTTGAAATAAATAGTTTAAATGTAGTACTTCAAAAGCATTCATAAAAGAACCACATATGTTTATATCAGGTGCATACATCCTTAATATTACCTTCATTTATATCTAAGGTGTCCCCCCCGTCTGCCTAACACCGTTTTTGCTCGACAAACCCCCCTACCCCCCTACGCCGAATGACTCCTGTTAATCCTGTCAAACCCCAAAACCAGGCAAGACTCGATCAGCGTAATTCAACAAGTGGTTATTTGCGTTGTATATAGTGATGCATATACCACACTAATGTATATATATATATTTATACTCAATATTAATTATAACAGGACAAATGTCTCTCTACTCAGCATATACGACCCAGCCTATCTAATAAACTTTACACAACATCAATAAGTATATACCACACATTATATAATTGTAGCTAGTGTAGCTTAAATAAAGCATAACACTGAAGATGTTAAGATGAACCCTAGAAAGTTCCACGGGCACAAAGGCCTGGTCCTGACTTTACTATCGGCTTTAACCCAATTTATACATG
>Mao 08 230
ATTTGCAGTGCATATATATATATATATTACATAATGATCCCAGTACATTATATGTATATAGTACATTATGGTGTAGTACATTATATGCATAATCTTACATTAATGGTTTAAAACATATCATTAATAATACCCAAACCACTTATTAATACTAAAAACCATCAACATTAAACTAAAACATACATACCCATACTATTAGCTCCTACAAATAAATTAATTAAACCTGATTACTTGAATAATCCCCATACCTCCATCACAAACTTTTCTATGCACAGACTCAATTAAAATTGGACCTCAATATATTAATGTAGTAAGAGACCACCAACTGGTTTATAACTAAATGCATATAGTCCTTGATAGGTCAGGGACAAAAATCGTGGGGGTCGCACAAAATGAACTATTACTGGCATCTGGTTCCTATTTCAGGGCCATATTAGGTAAACATTCCCCCCCCGGATAACTATAACTGGCATCTGATTATTGATTTGAGTATCGATTAGTCCATGACCCACCATGCCAAGGCGTTCTTTTAAATGCATAGGGTTCTCTTTTTTTTAGGTCTCTTTCACTTGACATCGGTCACTTTCAGAGTAATAGTAAAGTAAGGTGGTACATTTCCTTGAAATAAATAGTTTAAATGTAGTACTTCAAAAGCATTCATAAAAGAACCACATATGTTTATATCAGGTGCATACATCCTTAATATTACCTTCATTTATATCTAAGGTGTCCCCCCCGTCTGCCTAACACCGTTTTTGCTCGACAAACCCCCCTACCCCCCTACGCCGAATGACTCATGTTAATCCTGTCAAACCCCAAAACCAGGCAAGACTCGATCAGCGTAATTCAACAAGTGGTTATTTGCGTTGTATATAGTGATGCATATACCACACTAATGTATATATATATATTTATACTCAATATTAATTATACCAGGACAAATGTCTCTCTACTCAGCATATACGACCCAGCCTATCTAATAAACTTTACACAACATCAATAAGTATATACCACACATTATATAATTATAGCTAGTGTAGCTTAAATAAAGCATAACACTGAAGATGTTAAGATGAACCCTAGAAAGTTCCATGGGCACAAAGGCCTGGTCCTGACTTTACTATCGGCTTTAGCCCAATTTATACATG
>Mao 08 231
ATTTGCAGTGCATATACATATATATATTACATAATGATCCCAGTACATTATATGTATATAGTACATTATGGTGTAGTACATTATATGCATAATCTTACATTAATGGTTTAAAACATATCATTAATAATACTCAAACCATTTGCTAATACTAAAAACCATCAACATTAAACTAAAACATACATACCCATACTATTAGCTTCTACAAATAAATTAATTAAACCTGATTACTTGAATAATCCCCATACCTTCATCACAAATTTTTCTATGCACAGACTCAATTAAAATTGGACCTCAATATATTAATGTAGTAAGAGACCACCAACTGGTTTATGACTAAATGCATATAGTCCTTGATAGGTCAGGGACAAAAATCGTGGGGGTCGCACAGAATGAACTATTACTGGCATCTGGTTCCTATTTCAGGGCCATATTAGGTAAACATTCCCCCCCCGGATAACTATATCTGGCATTTGATTATTGATTTGAGTATCGATTAGTCCATGACCCACCATGCCAAGGCGTTCTTTTAAATGCATAGGGTTCTCTTTTTTTTAGGTCTCTTTCACTTGACATCGGTCACTTTCAGAGTAATAGTAAAGTAAGGTGGTACATTTCCTTGAAATAAATAGTTTAAATGTAGTACTTCAAAAGCATTCATAAAAGAACCACATATGTTTATATCAGGTGCATACATCCTTAATATTACCTTCATTTATATCTAAGGTGTCCCCCCCGTCTGCCTAACACCGTTTTTGCTCGACAAACCCCCCTACCCCCCTACGCCGAATGACTCCTGTTAATCCTGTCAAACCCCAAAACCAGGCAAGACTCGATCAGCGTAATTCAACAAGTGGTTATTTGCGTTGTATATAGTGATGCATATACCACACTAATGTATATATATATATTTATACTCAATATTAATTATAACAGGACAAATGTCTCTCTACTCAGCATATACGACCCAGCCTATCTAATAAACTTTACACAACATCAATAAGTATATACCACACATTATATAATTGTAGCTAGTGTAGCTTAAATAAAGCATAACACTGAAGATGTTAAGATGAACCCTAGAAAGTTCCACGGGCACAAAGGCCTGGTCCTGACTTTACTATCGGCTTTAACCCAATTTATACATG
>Mao 08 255
ATTTGCAGTGCATATACATATATGTATTACATAATGATCCCAGTACATTATATGTATATAGTACATTATGGTGTAGTACATTATATGCATAATCTTACATTAATGGTTTAAAACATATCATTAATAATACCCAAACCATTTGCTAATACTAAAAACCATCAACATTAAACTAAAACATACATACCCATATTATTAGCTTCTACAAATAAATTAATTAAACCTGATTACTTGAATAATCCCCATACCTTCATCACAAATTTTTCTATGCACAGACTCAATTAAAATTGGACCTCAATATATTAATGTAGTAAGAGACCACCAACTGGTTTATGACTAAATGCATATAGTCCTTGATAGGTCAGGGACAAAAATCGTGGGGGTCGCACAGAATGAACTATTACTGGCATCTGGTTCCTATTTCAGGGCCATATTAGGTAAACATTCCCCCCCCGGATAACTATATCTGGCATTTGATTATTGATTTGAGTATCGATTAGTCCATGACCCACCATGCCAAGGCGTTCTTTTAAATGCATAGGGTTCTCTTTTTTTTAGGTCTCTTTCACTTGACATCGGTCACTTTCAGAGTAATAGTAAAGTAAGGTGGTACATTTCCTTGAAATAAATAGTTTAAATGTAGTACTTCAAAAGCATTCATAAAAGAACCACATATGTTTATATCAGGTGCATACATCCTTAATATTACCTTCATTTATATCTAAGGTGTCCCCCCCGTCTGCCTAACACCGTTTTTGCTCGACAAACCCCCCTACCCCCCTACGCCGAATGACTCCTGTTAATCCTGTCAAACCCCAAAACCAGGCAAGACTCGATCAGCGTAATTCAACAAGTGGTTATTTGCGTTGTATATAGTGATGCATATACCACACTAATGTATATATATATATTTATACTCAATATTAATTATAACAGGACAAATGTCTCTCTACTCAGCATATACGACCCAGCCTATCTAATAAACTTTACACAACATCAATAAGTATATACCACACATTATATAATTGTAGCTAGTGTAGCTTAAATAAAGCATAACACTGAAGATGTTAAGATGAACCCTAGAAAGTTCCACGGGCACAAAGGCCTGGTCCTGACTTTACTATCGGCTTTAACCCAATTTATACATG
>Mao 08 256
ATTTGCAGTGCATACATATATATATATTACATAATGATCCCAGTACATTATATGTATATAGTACATTATGGTGTAGTACATTATATGCATAATCTTACATTAATGGTTTAAAACATATCATTAATAATACCCAAACCATTTGCTAATACTAAAAACCATCAACATTAAACTAAAACATACATACCCATACTATTAGCTCCTACAAATAAATTAATTAAACCTGATTACTTGAATAATCCCCATACCTCCATCACAAACTTTTCTATGCACAGACTCAATTAAAATTGGACCTCAATATATTAATGTAGTAAGAGACCACCAACTGGTTTATAACTAAATGCATATAGTCCTTGATAGGTCAGGGACAAAAATCGTGGGGGTCGCACAAAATGAACTATTACTGGCATCTGGTTCCTATTTCAGGGCCATATTAGGTAAACATTCCCCCCCCGGATAACTATATCTGGCATCTGATTATTGATTTGAGTATCGATTAGTCCATGACCCACCATGCCAAGGCGTTCTTTTAAATGCATAGGGTTCTCTTTTTTTTAGGTCTCTTTCACTTGACATTGGTCACTTTCAGGGTAATAGTAAAGTAAGGTGGTACATTTCCTTGAAATAAATAGTTTAAATGTAATACTTCAAAAGCATTCATAAAAGAACCACATATGTTTATATCAGGTGCATACATCCTTAATATTACCTTCATTTATATCTAAGGTGTCCCCCCCGTCTGCCTAACACCGTTTTTGCTCGACAAACCCCCCTACCCCCCTACGCCGAATGACTCATGTTAATCCTGTCAAACCCCAAAACCAGGCAAGACTCGATCAGCGTAATTCAACAAGTGGTTATTTGCGTTGTATATAGTGATGCATATACCACACTAATGTATATATATATATTTATACTCAATATTAATTATACCAGGACAAATGTCTCTCTACTCAGCATATACGACCCAGCCTATCTAATAAACTTTACACAACATCAATAAGTATATACCACACATTATATAATTATAGCTAGTGTAGCTTAAATAAAGCATAACACTGAAGATGTTAAGATGAACCCTAGAAAGTTCCATGGGCACAAAGGCCTGGTCCTGACTTTACTATCGGCTTTAACCCAATTTATACATG
>Mao 08 257
ATTTGCAGTGCATACATATATATATATTACATAATGATCCTAGTACATTATATGTATATAGTACATTATGGTGTAGTACATTATATGCATAATCTTACATTAATGGTTTAAAACATACCATTAATAATACTCAAACCATTTGTTAATACTAAAAACCATCAACATTAAACTAAAAAATACATACCCATATTATTAGCTCCTACAAATAAATTAATTAAACCTGATTACTTGAATAATCCCCATACCTCCATCATAAACCTTTCTATGCATGGACTCAATTAAAATTGGACCTCAATATATTAATGTAGTAAGAGACCACCAACTGGTTTATAACTGAATGCATATAGTCCTTGATAGGTCAGGGACAAAAATCGTGGGGGTCGCACAAAATGAACTATTACTGGCATCTGGTTCCTATTTCAGGGCCATATTAGGTAAACATTCCCCCCCCGGATAACTATATCTGGCATCTGATTATTGATTTGAGTATCGATTAGTCCATGACCCACCATGCCAAGGCGTTCTTTTAAATGCATAGGGTTCTCTTTTTTTTAGGTCTCTTTCATTTGACATCGGTCACTTTCAGAGTAATAGTAAAGTAAGGTGGTACATTTCCTTGAAATAAATAGTTTAAATGTAATACTTCAAAAGCATTCATAAGAGAACCACATATGTTTATATCAGGTGCATACATCCTTAATATTACCTTCATTTATATCTAAGGTGTCCCCCCCGTCTGCCTAACACCGTTTTTGCTCGACAAACCCCCCTACCCCCCTACGCCGAATGACTCATGTTAATCCTGTCAAACCCCAAAACCAGGCAAGACTCGATCAGCGTAATTCAACAAGTGGTTATTTGCGTTGTATATAGTGATGCATATACCACACTAATGTATATATATATATTTATACTCAATATTAATTATACCAGGACAAATGTCTCTCTACTCAGCATATACGACCCAGCCTATCTAATAAACTTTACACAACATCAATAAGTATATACCACACATTATATAATTATAGCTAGTGTAGCTTAAATAAAGCATAACACTGAAGATGTTAAGATGAACCCTAGAAAGTTCCACGGGCACAAAGGCCTGGTCCTGACTTTACTATCGGCTTTAACCCAATTTATACATG
>Mao 08 259
ATTTGCAGTGCATATACATATATATATTACATAATGATCCCAGTACATTATATGTATATAGTACATTATGGTGTAGTACATTATATGCATAATCTTACATTAATGGTTTAAAACATATCATTAATAATACTCAAACCATTTGCTAATACTAAAAACCATCAACATTAAACTAAAACATACATACCCATACTATTAGCTTCTACAAATAAATTAATTAAACCTGATTACTTGAATAATCCCCATACCTTCATCACAAATTTTTCTATGCACAGACTCAATTAAAATTGGACCTCAATATATTAATGTAGTAAGAGACCACCAACTGGTTTATGACTAAATGCATATAGTCCTTGATAGGTCAGGGACAAAAATCGTGGGGGTCGCACAGAATGAACTATTACTGGCATCTGGTTCCTATTTCAGGGCCATATTAGGTAAACATTCCCCCCCCGGATAACTATATCTGGCATTTGATTATTGATTTGAGTATCGATTAGTCCATGACCCACCATGCCAAGGCGTTCTTTTAAATGCATAGGGTTCTCTTTTTTTTAGGTCTCTTTCACTTGACATCGGTCACTTTCAGAGTAATAGTAAAGTAAGGTGGTACATTTCCTTGAAATAAATAGTTTAAATGTAGTACTTCAAAAGCATTCATAAAAGAACCACATATGTTTATATCAGGTGCATACATCCTTAATATTACCTTCATTTATATCTAAGGTGTCCCCCCCGTCTGCCTAACACCGTTTTTGCTCGACAAACCCCCCTACCCCCCTACGCCGAATGACTCCTGTTAATCCTGTCAAACCCCAAAACCAGGCAAGACTCGATCAGCGTAATTCAACAAGTGGTTATTTGCGTTGTATATAGTGATGCATATACCACACTAATGTATATATATATATTTATACTCAATATTAATTATAACAGGACAAATGTCTCTCTACTCAGCATATACGACCCAGCCTATCTAATAAACTTTACACAACATCAATAAGTATATACCACACATTATATAATTGTAGCTAGTGTAGCTTAAATAAAGCATAACACTGAAGATGTTAAGATGAACCCTAGAAAGTTCCACGGGCACAAAGGCCTGGTCCTGACTTTACTATCGGCTTTAACCCAATTTATACATG
>Mao 08 260
ATTTGCAGTGCATACATATATATATATTACATAATGATCCCAGTACATTATATGTATATAGTACATTATGGTGTAGTACATTATATGCATAATCTTACATTAATGGTTTAAAACATATCATTAATAATACCCAAACCATTTGCTAATACTAAAAACCATCAACATTAAACTAAAACATACATACCCATACTATTAGCTCCTACAAATAAATTAATTAAACCTGATTACTTGAATAATCCCCATACCTCCATCACAAACTTTTCTATGCACAGACTCAATTAAAATTGGACCTCAATATATTAATGTAGTAAGAGACCACCAACTGGTTTATAACTAAATGCATATAGTCCTTGATAGGTCAGGGACAAAAATCGTGGGGGTCGCACAAAATGAACTATTACTGGCATCTGGTTCCTATTTCAGGGCCATATTAGGTAAACATTCCCCCCCCGGATAACTATATCTGGCATCTGATTATTGATTTGAGTATCGATTAGTCCATGACCCACCATGCCAAGGCGTTCTTTTAAATGCATAGGGTTCTCTTTTTTTTAGGTCTCTTTCACTTGACATTGGTCACTTTCAGGGTAATAGTAAAGTAAGGTGGTACATTTCCTTGAAATAAATAGTTTAAATGTAATACTTCAAAAGCATTCATAAAAGAACCACATATGTTTATATCAGGTGCATACATCCTTAATATTACCTTCATTTATATCTAAGGTGTCCCCCCCGTCTGCCTAACACCGTTTTTGCTCGACAAACCCCCCTACCCCCCTACGCCGAATGACTCATGTTAATCCTGTCAAACCCCAAAACCAGGCAAGACTCGATCAGCGTAATTCAACAAGTGGTTATTTGCGTTGTATATAGTGATGCATATACCACACTAATGTATATATATATATTTATACTCAATATTAATTATACCAGGACAAATGTCTCTCTACTCAGCATATACGACCCAGCCTATCTAATAAACTTTACACAACATCAATAAGTATATACCACACATTATATAATTATAGCTAGTGTAGCTTAAATAAAGCATAACACTGAAGATGTTAAGATGAACCCTAGAAAGTTCCATGGGCACAAAGGCCTGGTCCTGACTTTACTATCGGCTTTAACCCAATTTATACATG
>Mao 08 261
ATTTGCAGTGCATATACATATATATATTACATAATGATCCCAGTACATTATATGTATATAGTACATTATGGTGTAGTACATTATATGCATAATCTTACATTAATGGTTTAAAACATATCATTAATAATACTCAAACCATTTGCTAATACTAAAAACCATCAACATTAAACTAAAACATACATACCCATACTATTAGCTTCTACAAATAAATTAATTAAACCTGATTACTTGAATAATCCCCATACCTTCATCACAAATTTTTCTATGCACAGACTCAATTAAAATTGGACCTCAATATATTAATGTAGTAAGAGACCACCAACTGGTTTATGACTAAATGCATATAGTCCTTGATAGGTCAGGGACAAAAATCGTGGGGGTCGCACAGAATGAACTATTACTGGCATCTGGTTCCTATTTCAGGGCCATATTAGGTAAACATTCCCCCCCCGGATAACTATATCTGGCATTTGATTATTGATTTGAGTATCGATTAGTCCATGACCCACCATGCCAAGGCGTTCTTTTAAATGCATAGGGTTCTCTTTTTTTTAGGTCTCTTTCACTTGACATCGGTCACTTTCAGAGTAATAGTAAAGTAAGGTGGTACATTTCCTTGAAATAAATAGTTTAAATGTAGTACTTCAAAAGCATTCATAAAAGAACCACATATGTTTATATCAGGTGCATACATCCTTAATATTACCTTCATTTATATCTAAGGTGTCCCCCCCGTCTGCCTAACACCGTTTTTGCTCGACAAACCCCCCTACCCCCCTACGCCGAATGACTCCTGTTAATCCTGTCAAACCCCAAAACCAGGCAAGACTCGATCAGCGTAATTCAACAAGTGGTTATTTGCGTTGTATATAGTGATGCATATACCACACTAATGTATATATATATATTTATACTCAATATTAATTATAACAGGACAAATGTCTCTCTACTCAGCATATACGACCCAGCCTATCTAATAAACTTTACACAACATCAATAAGTATATACCACACATTATATAATTGTAGCTAGTGTAGCTTAAATAAAGCATAACACTGAAGATGTTAAGATGAACCCTAGAAAGTTCCACGGGCACAAAGGCCTGGTCCTGACTTTACTATCGGCTTTAACCCAATTTATACATG
>Mao 08 262
ATTTGCAGTGCATACATATATATATATTACATAATGATCCCAGTACATTATATGTATATAGTACATTATGGTGTAGTACATTATATGCATAATCTTACATTAATGGTTTAAAACATATCATTAATAATACCCAAACCATTTGCTAATACTAAAAACCATCAACATTAAACTAAAACATACATACCCATACTATTAGCTCCTACAAATAAATTAATTAGACCTGATTACTTGAATAATCCCCATACCTCCATCACAAACTTTTCTATGCACAGACTCAATTAAAATTGGACCTCAATATATTAATGTAGTAAGAGACCACCAACTGGTTTATAACTAAATGCATATAGTCCTTGATAGGTCAGGGACAAAAATCGTGGGGGTCGCACAAGATGAACTATTACTGGCATCTGGTTCCTATTTCAGGGCCATATTAGGTAAACATTCCCCCCCCGGATAACTATATCTGGCATCTGATTATTGATTTGAGTATCGATTAGTCCATGACCCACCATGCCAAGGCGTTCTTTTAAATGCATAGGGTTCTCTTTTTTTTAGGTCTCTTTCACCTGACATTGGTCACTTTCAGAGTAATAGTAAAGTAAGGTGGTACATTTCCTTGAAATAAATAGTTTAAATGTAATACTTCAAAAGCATTCATAAAAGAACCACATATATTTATATCAGGTGCATACATCCTTAATATTACCTTCATTTATATCTAAGGTGTCCCCCCCGTCTGCCTAACACCGTTTTTGCTCGACAAACCCCCCTACCCCCCTACGCCGAATGACTCATGTTAATCCTGTCAAACCCCAAAACCAGGCAAGACTCGATCAGCGTAATTCAACAAGTGGTTATTTGCGTTGTATATAGTGATGCATATACCACACTAATGTATATATATATATTTATACTCAATATTAATTATACCAGGACAAATGTCTCTCTACTCAGCATATACGACCCAGCCTATCTAATAAACTTTACACAACATCAATAAGTATATACCACACATTATATAATTATAGCTAGTGTAGCTTAAATAAAGCATAACACTGAAGATGTTAAGATGAACCCTAGAAAGTTCCATGGGCACAAAGGCCTGGTCCTGACTTTACTATCGGCTTTAACCCAATTTATACATG
>Mao 08 263
ATTTGCAGTGCATACACATATATATATTACATAATGATCCTAGTACATTATATGTATATAGTACATTATGGTGTAGTACATTATATGCATAATCTTACATTAATGGTTTAAAACATACCATTAATAATACTCAAACCATTTGTTAATACTAAAAACCATCAACATTAAACTAAAAAATACATACCCATATTATTAGCTCCTACAAATAAATTAATTAAACCTGATTACTTGAATAATCCCCATACCTCCATCATAAACCTTTCTATGCATAGACTCAATTAAAATTGGACCTCAATATATTAATGTAGTAAGAGACCACCAACTGGTTTATAACTGAATGCATATAGTCCTTGATAGGTCAGGGACAAAAATCGTGGGGGTCGCACAAAATGAACTATTACTGGCATCTGGTTCCTATTTCAGGGCCATATTAGGTAAACATTCCCCCCCCGGATAACTATATCTGGCATCTGATTATTGATTTGAGTATCGATTAGTCCATGACCCACCATGCCAAGGCGTTCTTTTAAATGCATAGGGTTCTCTTTTTTTTAGGTCTCTTTCATTTGACATCGGTCACTTTCAGAGTAATAGTAAAGTAAGGTGGTACATTTCCTTGAAATAAATAGTTTAAATGTAATACTTCAAAAGCATTCATAAGAGAACCACATATGTTTATATCAGGTGCATACATCCTTAATATTACCTTCATTTATATCTAAGGTGTCCCCCCCGTCTGCCTAACACCGTTTTTGCTCGACAAACCCCCCTACCCCCCTACGCCGAATGACTCATGTTAATCCTGTCAAACCCCAAAACCAGGCAAGACTCGATCAGCGTAATTCAACAAGTGGTTATTTGCGTTGTATATAGTGATGCATATACCACACTAATGTATATATATATATTTATACTCAATATTAATTATACCAGGACAAATGTCTCTCTACTCAGCATATACGACCCAGCCTATCTAATAAACTTTACACAACATCAATAAGTATATACCACACATTATATAATTATAGCTAGTGTAGCTTAAATAAAGCATAACACTGAAGATGTTAAGATGAACCCTAGAAAGTTCCACGGGCACAAAGGCCTGGTCCTGACTTTACTATCGGCTTTAACCCAATTTATACATG
>Mao 08 264
ATTTGCAGTGCATACATATATATATATTACATAATGATCCCAGTACATTATATGTATATAGTACATTATGGTGTAGTACATTATATGCATAATCTTACATTAATGGTTTAAAACATGTCATTAATAATACCCAAACCATTTGCTAATACTAAAAACCATCAACATTAAACTAAAACATACATACCCATACTATTAGCTCCTACAAATAAATTAATTAAACCTGATTACTTGAATAATCCCCATACCTCCATCACAAACTTTTCTATGCACAGACTCAATTAAAATTGGACCTCAACATATTAATGTAGTAAGAGACCACCAACTGGTTTATAACTAAATGCATATAGTCCTTGATAGGTCAGGGACAAAAATCGTGGGGGTCGCACAAAATGAACTATTACTGGCATCTGGTTCCTATTTCAGGGCCATATTAGGTAAACATTCCCCCCCCGGATAACTATATCTGGCATTTGATTATTGATTTGAGTATCGATTAGTCCATGACCCACCATGCCAAGGCGTTCTTTTAAATGCATAGGGTTCTCTTTTTTTTAGGTCTCTTTCACTTGACATCGGTCACTTTCAGAGTAATAGTAAAGTAAGGTGGTACATTTCCTTGAAATAAATAGTTTAAATGTAGTACTTCAAAAGCATTCATAAAAGAACCACATATGTTTATATCAGGTGCATACATCCTTAATATTACCTTCATTTATATCTAAGGTGTCCCCCCCGTCTGCCTAACACCGTTTTTGCTCGACAAACCCCCCTACCCCCCTACGCCGAATGACTCATGTTAATCCTGTCAAACCCCAAAACCAGGCAAGACTCGATCAGCGTAATTCAACAAGTGGTTATTTGCGTTGTATATAGTGATGCATATACCACACTAATGTATATATATATATTTATACTCAATATTAATTATACCAGGACAAATGTCTCTCTACTCAGCATATACGACCCAACCTATCTAATAAACTTTACACAACATCAATAAGTATATACCACACATTATATAATTATAGCTAGTGTAGCTTAAATAAAGCATAACACTGAAGATGTTAAGATGAACCCTAGAAAGTTCCATGGGCACAAAGGCCTGGTCCTGACTTTACTATCGGCTTTAACCCAATTTATACATG
>Mao 08 265
ATTTGCAGTGCATATACATATATATATTACATAATGATCCCAGTACATTATATGTATATAGTACATTATGGTGTAGTACATTATATGCATAATCTTACATTAATGGTTTAAAACATATCATTAATAATACTCAAACCATTTGCTAATACTAAAAACCACCAACATTAAACTAAAACATACATACCCATACTATTAGCTTCTACAAATAAATTAATTAAACCTGATTACTTGAATAATCCCCATACCTTCATCACAAATTTTTCTATGCACAGACTCAATTAAAATTGGACCTCAATATATTAATGTAGTAAGAGACCACCAACTGGTTTATGACTAAATGCATATAGTCCTTGATAGGTCAGGGACAAAAATCGTGGGGGTCGCACAGAATGAACTATTACTGGCATCTGGTTCCTATTTCAGGGCCATATTAGGTAAACATTCCCCCCCCGGATAACTATATCTGGCATTTGATTATTGATTTGAGTATCGATTAGTCCATGACCCACCATGCCAAGGCGTTCTTTTAAATGCATAGGGTTCTCTTTTTTTTAGGTCTCTTTCACTTGACATTGGTCACTTTCAGAGTAATAGTAAAGTAAGGTGGTACATTTCCTTGAAATAAATAGTTTAAATGTAATACTTCAAAAGCATTCATAAAAGAACCACATATATTTATATCAGGTGCATACATCCTTAATATTACCTTCATTTATATCTAAGGTGTCCCCCCCGTCTGCCTAACACCGTTTTTGCTCGACAAACCCCCCTACCCCCCTACGCCGAATGACTCATGTTAATCCTGTCAAACCCCAAAACCAGGCAAGACTCGATCAGCGTAATTCAACAAGTGGTTATTTGCGTTGTATATAGTGATGCATATACCACACTAATGTATATATATATATTTATACTCAATATTAATTATACCAGGACAAATGTCTCTCTACTCAGCATATACGACCCAGCCTATCTAATAAACTTTACACAACATCAATAAGTATATACCACACATTATATAATTATAGCTAGTGTAGCTTAAATAAAGCATAACACTGAAGATGTTAAGATGAACCCTAGAAAGTTCCATGGGCACAAAGGCCTGGTCCTGACTTTACTATCGGCTTTAACCCAATTTATACATG
>Mao 08 266
ATTTGCAGTGCATACATATATATATATTACATAATGATCCCAGTACATTATATGTATATAGTACATTATGGTGTAGTACATTATATGCATAATCTTACATTAATGGTTTAAAACATATCATTAATAATACCCAAACCATTTGCTAATACTAAAAACCATCAGCATTAAACTAAAACATACATACCCATACTATTAGCTCCTACAAATAAATTAATTAGACCTGATTACTTGAATAATCCCCATACCTCCATCACAAACTTTTCTATGCACAGACTCAATTAAAATTGGACCTCAATATATTAATGTAGTAAGAGACCACCAACTGGTTTATAACTAAATGCATATAGTCCTTGATAGGTCAGGGACAAAAATCGTGGGGGTCGCACAAGATGAACTATTACTGGCATCTGGTTCCTATTTCAGGGCCATATTAGGTAAACATTCCCCCCCCGGATAACTATATCTGGCATCTGATTATTGATTTGAGTATCGATTAGTCCATGACCCACCATGCCAAGGCGTTCTTTTAAATGCATAGGGTTCTCTTTTTTTTAGGTCTCTTTCACTTGACATTGGTCACTTTCAGAGTAATAGTAAAGTAAGGTGGTACATTTCCTTGAAATAAATAGTTTAAATGTAATACTTCAAAAGCATTCATAAAAGAACCACATATATTTATATCAGGTGCATACATCCTTAATATTACCTTCATTTATATCTAAGGTGTCCCCCCCGTCTGCCTAACACCGTTTTTGCTCGACAAACCCCCCTACCCCCCTACGCCGAATGACTCATGTTAATCCTGTCAAACCCCAAAACCAGGCAAGACTCGATCAGCGTAATTCAACAAGTGGTTATTTGCGTTGTATATAGTGATGCATATACCACACTAATGTATATATATATATTTATACTCAATATTAATTATACCAGGACAAATGTTTCTCTACTCAGCATATACGACCCAGCCTATCTAATAAACTTTACACAACATCAATAAGTATATACCACACATTATATAATTATAGCTAGTGTAGCTTAAATAAAGCATAACACTGAAGATGTTAAGATGAACCCTAGAAAGTTCCATGGGCACAAAGGCCTGGTCCTGACTTTACTATCGGCTTTAACCCAATTTATACATG
>Mao 08 268
ATTTGCAGTGCATACATATATATATATTACATAATGATCCTAGTACATTATATGTATATAGTACATTATGGTGTAGTACATTATATGCATAATCTTACATTAATGGTTTAAAACATACCATTAATAATACTCAAACCATTTGTTAATACTAAAAACCATCAACATTAAACTAAAAAATACATACCCATATTATTAGCTCCTACAAATAAATTAATTAAACCTGATTACTTGAATAATCCCCATACCTCCATCACAAACCTTTCTATGCATGGACTCAATTAAAATTGGACCTCAATATATTAATGTAGTAAGAGACCACCAACTGGTTTATAACTGAATGCATATAGTCCTTGATAGGTCAGGGACAAAAATCGTGGGGGTCGCACAAAATGAACTATTACTGGCATCTGGTTCCTATTTCAGGGCCATATTAGGTAAACATTCCCCCCCCGGATAACTATATCTGGCATCTGATTATTGATTTGAGTATCGATTAGTCCATGACCCACCATGCCAAGGCGTTCTTTTAAATGCATAGGGTTCTCTTTTTTTTAGGTCTCTTTCATTTGACATCGGTCACTTTCAGAGTAATAGTAAAGTAAGGTGGTACATTTCCTTGAAATAAATAGTTTAAATGTAATACTTCAAAAGCATTCATAAGAGAACCACATATGTTTATATCAGGTGCATACATCCTTAATATTACCTTCATTTATATCTAAGGTGTCCCCCCCGTCTGCCTAACACCGTTTTTGCTCGACAAACCCCCCTACCCCCCTACGCCGAATGACTCATGTTAATCCTGTCAAACCCCAAAACCAGGCAAGACTCGATCAGCGTAATTCAACAAGTGGTTATTTGCGTTGTATATAGTGATGCATATACCACACTAATGTATATATATATATTTATACTCAATATTAATTATACCAGGACAAATGTCTCTCTACTCAGCATATACGACCCAGCCTATCTAATAAACTTTACACAACATCAATAAGTATATACCACACATTATATAATTATAGCTAGTGTAGCTTAAATAAAGCATAACACTGAAGATGTTAAGATGAACCCTAGAAAGTTCCACGGGCACAAAGGCCTGGTCCTGACTTTACTATCGGCTTTAACCCAATTTATACATG
>Mao 08 270
ATTTGCAGTGCATACATATATATATATTACATAATGATCCCAGTACATTATATGTATATAGTACATTATGGTGTAGTACATTATATGCATAATCTTACATTAATGGTTTAAAACATACCATTAATAATACCCAAACCATTTGCTAATACTAAAAACCATCAACATTAAACTAAAACATACATACCCATACTATTAGCTCCTACAAATAAATTAATTAAACCTGATTACTTGAATAATCCCCATACCTCCATCACAAACTTTTCTATGCACGGACTCAACTAAAATTGGACCTCAATATATTAATGTAGTAAGAGACCACCAACTGGTTTATAACTAAATGCATATAGTCCTTGATAGGTCAGGGACAAAAATCGTGGGGGTCGCACAAAATGAACTATTACTGGCATCTGGTTCCTATTTCAGGGCCATATTAGGTAAACATTCCCCCCCCGGATAACTATATCTGGCATCTGATTATTGATTTGAGTATCGATTAGTCCATGACCCACCATGCCAAGGCGTTCTTTTAAATGCATAGGGTTCTCTTTTTTTTAGGTCTCTTTCATTTGACATCGGTCACTTTCAGAGTAACAGTAAAATAAGGTGGTACATTTCCTTGAAATAAATAGTTTGAATGTAGTACTTCAAAAGCATTCATAAAAGAACCACATATGTTTATATCAGGTGCATACATCCTTAATATTACCTTCATTTATATCTAAGGTGTCCCCCCCGTCTGCCTAACACCGTTTTTGCTCGACAAACCCCCCTACCCCCCTACGCCGAATGACTCATGTTAATCCTGTCAAACCCCAAAACCAGGCAAGACTCGATCAGCGTAATTCAACAAGTGGTTATTTGCGTTGTATATAGTGATGCATATACCACACTAATGTATATATATATATTTATACTTAATATTAATTATACCAGGACAAATGTCTCTCTACTCAGCATATACGACCCAGCCTATCTAATAAACTTTACACAACATCAATAAGTATATACCACACATTATATAATTGTAGCTAGTGTAGCTTAAATAAAGCATAACACTGAAGATGTTAAGATGAACCCTAGAAAGTTCCACGGGCACAAAGGCCTGGTCCTGACTTTACTATCGGCTTTAACCCAATTTATACATG
>Mao 08 271
ATTTGCAGTGCATACATATATATATATTACATAATGATCCCAGTACATTATATGTATATAGTACATTATGGTGTAGTACATTATATGCATAATCTTACATTAATGGTTTAAAACATGTCATTAATAATACCCAAACCATTTGCTAATACTAAAAACCATCAACATTAAACTAAAACATACATACCCATACTATTAGCTCCTACAAATAAATTAATTAAACCTGATTACTTGAATAATCCCCATACCTCCATCACAAACTTTTCTATGCACAGACTCAATTAAAATTGGACCTCAACATATTAATGTAGTAAGAGACCACCAACTGGTTTATAACTAAATGCATATAGTCCTTGATAGGTCAGGGACAAAAATCGTGGGGGTCGCACAAAATGAACTATTACTGGCATCTGGTTCCTATTTCAGGGCCATATTAGGTAAACATTCCCCCCCCGGATAACTATATCTGGCATTTGATTATTGATTTGAGTATCGATTAGTCCATGACCCACCATGCCAAGGCGTTCTTTTAAATGCATAGGGTTCTCTTTTTTTTAGGTCTCTTTCACTTGACATCGGTCACTTTCAGAGTAATAGTAAAGTAAGGTGGTACATTTCCTTGAAATAAATAGTTTAAATGTAGTACTTCAAAAGCATTCATAAAAGAACCACATATGTTTATATCAGGTGCATACATCCTTAATATTACCTTCATTTATATCTAAGGTGTCCCCCCCGTCTGCCTAACACCGTTTTTGCTCGACAAACCCCCCTACCCCCCTACGCCGAATGACTCATGTTAATCCTGTCAAACCCCAAAACCAGGCAAGACTCGATCAGCGTAATTCAACAAGTGGTTATTTGCGTTGTATATAGTGATGCATATACCACACTAATGTATATATATATATTTATACTCAATATTAATTATACCAGGACAAATGTCTCTCTACTCAGCATATACGACCCAACCTATCTAATAAACTTTACACAACATCAATAAGTATATACCACACATTATATAATTATAGCTAGTGTAGCTTAAATAAAGCATAACACTGAAGATGTTAAGATGAACCCTAGAAAGTTCCATGGGCACAAAGGCCTGGTCCTGACTTTACTATCGGCTTTAACCCAATTTATACATG
>Mao 08 272
ATTTGCAGTGCATACATATATATATATTACATAATGATCCCAGTACATTATATGTATATAGTACATTATGGTGTAGTACATTATATGCATAATCTTACATTAATGGTTTAAAACATATCATTAATAATACCCAAACCATTTGCTAATACTAAAAACCATCAACATTAAACTAAAACATACATACCCATACTATTAGCTCCTACAAATAAATTAATTAGACCTGATTACTTGAATAATCCCCATACCTCCATCACAAACTTTTCTATGCACAGACTCAATTAAAATTGGACCTCAATATATTAATGTAGTAAGAGACCACCAACTGGTTTATAACTAAATGCATATAGTCCTTGATAGGTCAGGGACAAAAATCGTGGGGGTCGCACAAGATGAACTATTACTGGCATCTGGTTCCTATTTCAGGGCCATATTAGGTAAACATTCCCCCCCCGGATAACTATATCTGGCATCTGATTATTGATTTGAGTATCGATTAGTCCATGACCCACCATGCCAAGGCGTTCTTTTAAATGCATAGGGTTCTCTTTTTTTTAGGTCTCTTTCACTTGACATTGGTCACTTTCAGAGTAATAGTAAAGTAAGGTGGTACATTTCCTTGAAATAAATAGTTTAAATGTAATACTTCAAAAGCATTCATAAAAGAACCACATATATTTATATCAGGTGCATACATCCTTAATATTACCTTCATTTATATCTAAGGTGTCCCCCCCGTCTGCCTAACACCGTTTTTGCTCGACAAACCCCCCTACCCCCCTACGCCGAATGACTCATGTTAATCCTGTCAAACCCCAAAACCAGGCAAGACTCGATCAGCGTAATTCAACAAGTGGTTATTTGCGTTGTATATAGTGATGCATATACCACACTAATGTATATATATATATTTATACTCAATATTAATTATACCAGGACAAATGTCTCTCTACTCAGCATATACGACCCAGCCTATCTAATAAACTTTACACAACATCAATAAGTATATACCACACATTATATAATTATAGCTAGTGTAGCTTAAATAAAGCATAACACTGAAGATGTTAAGATGAACCCTAGAAAGTTCCATGGGCACAAAGGCCTGGTCCTGACTTTACTATCGGCTTTAACCCAATTTATACATG
>Mao 08 279
ATTTGCAGTGCATACATATATATATATTACATAATGATCCTAGAACATTATATGTATATAGTACATTATGGTGTAGTACATTATATGCATAATCTTACATTAATGGTTTAAAACATATCATTAATAATACTCAAACCATTTGCTAATACTAAAAACCATCAACATTAAACTAAAACATACATACCCATACTATTAGCTTCTACAAATAAATTAATTAAACCTGATTACTTGAATAATCCCCATACCTTCATCACAAATTTTTCTATGCACAGACTCAATTAAAATTGGACCTCAATATATTAATGTAGTAAGAGACCACCAACTGGTTTATGACTAAATGCATATAGTCCTTGATAGGTCAGGGACAAAAATCGTGGGGGTCGCACAGAATGAACTATTACTGGCATCTGGTTCCTATTTCAGGGCCATATTAGGTAAACATTCCCCCCCCGGATAACTATATCTGGCATTTGATTATTGATTTGAGTATCGATTAGTCCATGACCCACCATGCCAAGGCGTTCTTTTAAATGCATAGGGTTCTCTTTTTTTTAGGTCTCTTTCATTTGACATCGGTCACTTTCAGAGTAATAGTAAAGTAAGGTGGTACATTTCCTTGAAATAAATAGTTTAAATGTAATACTTCAAAAGCATTCATAAGAGAACCACATATGTTTATATCAGGTGCATACATCCTTAATATTACCTTCATTTATATCTAAGGTGTCCCCCCCGTCTGCCTAACACCGTTTTTGCTCGACAAACCCCCCTACCCCCCTACGCCGAATGACTCATGTTAATCCTGTCAAACCCCAAAACCAGGCAAGACTCGATCAGCGTAATTCAACAAGTGGTTATTTGCGTTGTATATAGTGATGCATATACCACACTAATGTATATATATATATTTATACTCAATATTAATTATACCAGGACAAATGTCTCTCTACTCAGCATATACGACCCAGCCTATCTAATAAACTTTACACAACATCAATAAGTATATACCACACATTATATAATTATAGCTAGTGTAGCTTAAATAAAGCATAACACTGAAGATGTTAAGATGAACCCTAGAAAGTTCCACGGGCACAAAGGCCTGGTCCTGACTTTACTATCGGCTTTAACCCAATTTATACATG
>Mao 08 274
ATTTGCAGTGCATACATATATATATATTACATAATGATCCCAGTACATTATATGTATATAGTACATTATGGTGTAGTACATTATATGCATAATCTTACATTAATGGTTTAAAACATATCATTAATAATACCCAAACCATTTGCTAATACTAAAAACCATCAGCATTAAACTAAAACATACATACCCATACTATTAGCTCCTACAAATAAATTAATTAAACCTGATTACTTGAATAATCCCCATACCTCCATCGCAAACTTTTCTATGCACAGACTCAATTAAAATTGGACCTCAATATATTAATGTAGTAAGAGACCACCAACTGGTTTATAACTAAATGCATATAGTCCTTGATAGGTCAGGGACAAAAATCGTGGGGGTCGCACAAAATGAACTATTACTGGCATCTGGTTCCTATTTCAGGGCCATATTAGGTAAACATTCCCCCCCCGGATAACTATATCTGGCATCTGATTATTGATTTGAGTATCGATTAGTCCATGACCCACCATGCCAAGGCGTTCTTTTAAATGCATAGGGTTCTCTTTTTTTTAGGTCTCTTTCACTTGACATTGGTCACTTTCAGGGTAATAGTAAAGTAAGGTGGTACATTTCCTTGAAATAAATAGTTTAGATGTAATACTTCAAAAGCATTCATAAAAGAACCACATATGTTTATATCAGGTGCATACATCCTTAATATTACCTTCATTTATATCTAAGGTGTCCCCCCCGTCTGCCTAACACCGTTTTTGCTCGACAAACCCCCCTACCCCCCTACGCCGAATGACTCATGTTAATCCTGTCAAACCCCAAAACCAGGCAAGACTCGATCAGCGTAATTCAACAAGTGGTTATTTGCGTTGTATATAGTGATGCATATACCACACTAATGTATATATATATATTTATACTCAATATTAATTATACCAGGACAAATGTCTCTCTACTCAGCATATACGACCCAGCCTATCTAATAAACTTTACACAACATCAATAAGTATATACCACACATTATATAATTATAGCTAGTGTAGCTTAAATAAAGCATAACACTGAAGATGTTAAGATGAACCCTAGAAAGTTCCATGGGCACAAAGGCCTGGTCCTGACTTTACTATCGGCTTTAACCCAATTTATACATG
>NAi 08 307
ATTTGCAGTGCATATACATATATATATTACATAATGATCCCAGTACATTATATGTATATAGTACATTATGGTGTAGTACATTATATGCATAATCTTACATTAATGGTTTAAAACATATCATTAATAATACTCAAACCATTTGCTAATACTAAAAACCATCAACATTAAACTAAAACATACATACCCATACTATTAGCTTCTACAAATAAATTAATTAAACCTGATTACTTGAATAATCCCCATACCTTCATCACAAATTTTTCTATGCACAGACTCAATTAAAATTGGACCTCAATATATTAATGTAGTAAGAGACCACCAACTGGTTTATGACTAAATGCATATAGTCCTTGATAGGTCAGGGACAAAAATCGTGGGGGTCGCACAGAATGAACTATTACTGGCATCTGGTTCCTATTTCAGGGCCATATTAGGTAAACATTCCCCCCCCGGATAACTATATCTGGCATTTGATTATTGATTTGAGTATCGATTAGTCCATGACCCACCATGCCAAGGCGTTCTTTTAAATGCATAGGGTTCTCTTTTTTTTAGGTCTCTTTCACTTGACATCGGTCACTTTCAGAGTAATAGTAAAGTAAGGTGGTACATTTCCTTGAAATAAATAGTTTAAATGTAGTACTTCAAAAGCATTCATAAAAGAACCACATATGTTTATATCAGGTGCATACATCCTTAATATTACCTTCATTTATATCTAAGGTGTCCCCCCCGTCTGCCTAACACCGTTTTTGCTCGACAAACCCCCCTACCCCCCTACGCCGAATGACTCCTGTTAATCCTGTCAAACCCCAAAACCAGGCAAGACTCGATCAGCGTAATTCAACAAGTGGTTATTTGCGTTGTATATAGTGATGCATATACCACACTAATGTATATATATATATTTATACTCAATATTAATTATAACAGGACAAATGTCTCTCTACTCAGCATATACGACCCAGCCTATCTAATAAACTTTACACAACATCAATAAGTATATACCACACATTATATAATTGTAGCTAGTGTAGCTTAAATAAAGCATAACACTGAAGATGTTAAGATGAACCCTAGAAAGTTCCACGGGCACAAAGGCCTGGTCCTGACTTTACTATCGGCTTTAACCCAATTTATACATG
>NAi 08 284
ATTTGCAGTGCATACATATATATATATTACATAATGATCCCAGTACATTATATGTATATAGTACATTATGGTGTAGTACATTATATGCATAATCTTACATTAATGGTTTAAAACATATCATTAATAATACCCAAACCATTTGCTAATACTAAAAACCATCAACATTAAACTAAAACATACATACCCATACTATTAGCTCCTACAAATAAATTAATTAAACCTGATTACTTGAATAATCCCCATACCTCCATCACAAACTTTTCTATGCACAGACTCAATTAAAATTGGACCTCAATATATTAATGTAGTAAGAGACCACCAACTGGTTTATAACTAAATGCATATAGTCCTTGATAGGTCAGGGACAAAAATCGTGGGGGTCGCACAAAATGAACTATTACTGGCATCTGGTTCCTATTTCAGGGCCATATTAGGTAAACATTCCCCCCCCGGATAACTATATCTGGCATCTGATTATTGATTTGAGTATCGATTAGTCCATGACCCACCATGCCAAGGCGTTCTTTTAAATGCATAGGGTTCTCTTTTTTTTAGGTCTCTTTCACTTGACATTGGTCACTTTCAGGGTAATAGTAAAGTAAGGTGGTACATTTCCTTGAAATAAATAGTTTAAATGTAATACTTCAAAAGCATTCATAAAAGAACCACATATGTTTATATCAGGTGCATACATCCTTAATATTACCTTCATTTATATCTAAGGTGTCCCCCCCGTCTGCCTAACACCGTTTTTGCTCGACAAACCCCCCTACCCCCCTACGCCGAATGACTCATGTTAATCCTGTCAAACCCCAAAACCAGGCAAGACTCGATCAGCGTAATTCAACAAGTGGTTATTTGCGTTGTATATAGTGATGCATATACCACACTAATGTATATATATATATTTATACTCAATATTAATTATACCAGGACAAATGTCTCTCTACTCAGCATATACGACCCAGCCTATCTAATAAACTTTACACAACATCAATAAGTATATACCACACATTATATAATTATAGCTAGTGTAGCTTAAATAAAGCATAACACTGAAGATGTTAAGATGAACCCTAGAAAGTTCCATGGGCACAAAGGCCTGGTCCTGACTTTACTATCGGCTTTAACCCAATTTATACATG
>NAi 08 285
ATTTGCAGTGCATATACATATATATATTACATAATGATCCCAGTACATTATATGTATATAGTACATTATGGTGTAGTACATTATATGCATAATCTTACATTAATGGTTTAAAACATATCATTAATAATACTCAAACCATTTGCTAATACTAAAAACCATCAACATTAAACTAAAACATACATACCCATACTATTAGCTTCTACAAATAAATTAATTAAACCTGATTACTTGAATAATCCCCATACCTTCATCACAAATTTTTCTATGCACAGACTCAATTAAAATTGGACCTCAATATATTAATGTAGTAAGAGACCACCAACTGGTTTATGACTAAATGCATATAGTCCTTGATAGGTCAGGGACAAAAATCGTGGGGGTCGCACAGAATGAACTATTACTGGCATCTGGTTCCTATTTCAGGGCCATATTAGGTAAACATTCCCCCCCCGGATAACTATATCTGGCATTTGATTATTGATTTGAGTATCGATTAGTCCATGACCCACCATGCCAAGGCGTTCTTTTAAATGCATAGGGTTCTCTTTTTTTTAGGTCTCTTTCACTTGACATCGGTCACTTTCAGAGTAATAGTAAAGTAAGGTGGTACATTTCCTTGAAATAAATAGTTTAAATGTAGTACTTCAAAAGCATTCATAAAAGAACCACATATGTTTATATCAGGTGCATACATCCTTAATATTACCTTCATTTATATCTAAGGTGTCCCCCCCGTCTGCCTAACACCGTTTTTGCTCGACAAACCCCCCTACCCCCCTACGCCGAATGACTCCTGTTAATCCTGTCAAACCCCAAAACCAGGCAAGACTCGATCAGCGTAATTCAACAAGTGGTTATTTGCGTTGTATATAGTGATGCATATACCACACTAATGTATATATATATATTTATACTCAATATTAATTATAACAGGACAAATGTCTCTCTACTCAGCATATACGACCCAGCCTATCTAATAAACTTTACACAACATCAATAAGTATATACCACACATTATATAATTGTAGCTAGTGTAGCTTAAATAAAGCATAACACTGAAGATGTTAAGATGAACCCTAGAAAGTTCCACGGGCACAAAGGCCTGGTCCTGACTTTACTATCGGCTTTAACCCAATTTATACATG
>NAi 08 286
ATTTGCAGTGCATACATATATATATATTACATAATGATCCCAGTACATTATATGTATATAGTACATTATGGTGTAGTACATTATATGCATAATCTTACATTAATGGTTTAAAACATATCATTAATAATACCCAAACCATTTGCTAATACTAAAAACCATCAACATTAAACTAAAACATACATACCCATACTATTAGCTCCTACAAATAAATTAATTAAACCTGATTACTTGAATAATCCCCATACCTCCATCACAAACTTTTCTATGCACAGACTCAATTAAAATTGGACCTCAATATATTAATGTAGTAAGAGACCACCAACTGGTTTATAACTAAATGCATATAGTCCTTGATAGGTCAGGGACAAAAATCGTGGGGGTCGCACAAAATGAACTATTACTGGCATCTGGTTCCTATTTCAGGGCCATATTAGGTAAACATTCCCCCCCCGGATAACTATATCTGGCATCTGATTATTGATTTGAGTATCGATTAGTCCATGACCCACCATGCCAAGGCGTTCTTTTAAATGCATAGGGTTCTCTTTTTTTTAGGTCTCTTTCACTTGACATTGGTCACTTTCAGGGTAATAGTAAAGTAAGGTGGTACATTTCCTTGAAATAAATAGTTTAAATGTAATACTTCAAAAGCATTCATAAAAGAACCACATATGTTTATATCAGGTGCATACATCCTTAATATTACCTTCATTTATATCTAAAGTGTCCCCCCCGTCTGCCTAACACCGTTTTTGCTCGACAAACCCCCCTACCCCCCTACGCCGAATGACTCATGTTAATCCTGTCAAACCCCAAAACCAGGCAAGACTCGATCAGCGTAATTCAACAAGTGGTTATTTGCGTTGTATATAGTGATGCATATACCACACTAATGTATATATATATATTTATACTCAATATTAATTATACCAGGACAAATGTCTCTCTACTCAGCATATACGACCCAGCCTATCTAATAAACTTTACACAACATCAATAAGTATATACCACACATTATATAATTATAGCTAGTGTAGCTTAAATAAAGCATAACACTGAAGATGTTAAGATGAACCCTAGAAAGTTCCATGGGCACAAAGGCCTGGTCCTGACTTTACTATCGGCTTTAACCCAATTTATACATG
>NAi 08 287
ATTTGCAGTGCATACATATATATATATTACATAATGATCCCAGTACATTATATGTATATAGTACATTATGGTGTAGTACATTATATGCATAATCTTACATTAATGGTTTAAAACATATCATTAATAATACCCAAACCATTTGTTAATACTAAAAACCATCAGCATTAAACTAAAACATACATACCCATACTATTAGCTCCTACAAATAAATTAATTAAACCTGATTACTTGAATAATCCCCATACCTCCATCACAAACTTTTCTATGCACAGACTCAATTAAAATTGGACCTCAATATATTAATGTAGTAAGAGACCACCAACTGGTTTATAACTAAATGCATATAGTCCTTGATAGGTCAGGGACAAAAATCGTGGGGGTCGCACAAAATGAACTATTACTGGCATCTGGTTCCTATTTCAGGGCCATATTAGGTAAACATTCCCCCCCCGGATAACTATATCTGGCATCTGATTATTGATTTGAGTATCGATTAGTCCATGACCCACCATGCCAAGGCGTTCTTTTAAATGCATAGGGTTCTCTTTTTTTTAGGTCTCTTTCACTTGACATTGGTCACTTTCAGAGTAATAGTAAAGTAAGGTGGTACATTTCCTTGAAATAAATAGTTTAGATGTAATACTTCAAAAGCATTCATAAAAGAACCACATATGTTTATATCAGGTGCATACATCCTTAATATTACCTTCATTTATATCTAAGGTGTCCCCCCCGTCTGCCTAACACCGTTTTTGCTCGACAAACCCCCCTACCCCCCTACGCCGAATGACTCATGTTAATCCTGTCAAACCCCAAAACCAGGCAAGACTCGATCAGCGTAATTCAACAAGTGGTTATTTGCGTTGTATATAGTGATGCATATACCACACTAATGTATATATATATATTTATACTCAATATTAATTATACCAGGACAAATGTCTCTCTACTCAGCATATACGACCCAGCCTATCTAATAAACTTTACACAACATCAATAAGTATATACCACACATTATATAATTATAGCTAGTGTAGCTTAAATAAAGCATAACACTGAAGATGTTAAGATGAACCCTAGAAAGTTCCATGGGCACAAAGGCCTGGTCCTGACTTTACTATCGGCTTTAACCCAATTTATACATG
>NAi 08 288
ATTTGCAGTGCATACATATATATATATTACATAATGATCCCAGTACATTATATGTATATAGTACATTATGGTGTAGTACATTATATGCATAATCTTACATTAATGGTTTAAAACATATCATTAATAATACCCAAACCATTTACTAATACTAAAAACCATCAACATTAAACTAAAACATACATACCCATACTATTAGCTCCTACAAATAAATTAATTAAACCTGATTACTTGAATAATCCCCATACCTCCATCACAAACTTTTCTATGCACAGACTCAATTAAAATTGGACCTCAATATATTAATGTAGTAAGAGACCACCAACTGGTTTATAACTAAATGCATATAGTCCTTGATAGGTCAGGGACAAAAATCGTGGGGGTCGCACAAAATGAACTATTACTGGCATCTGGTTCCTATTTCAGGGCCATATTAGGTAAACATTCCCCCCCCGGATAACTATATCTGGCATCTGATTATTGATTTGAGTATCGATTAGTCCATGACCCACCATGCCAAGGCGTTCTTTTAAATGCATAGGGTTCTCTTTTTTTTAGGTCTCTTTCACTTGACATTGGTCACTTTCAGAGTAATAGTAAAGTAAGGTGGTACATTTCCTTGAAATAAATAGTTTAAATGTAATACTTCAGAAGCATTCATAAAAGAACCACATATGTTTATATCAGGTGCATACATCCTTAATATTACCTTCATTTATATCTAAGGTGTCCCCCCCGTCTGCCTAACACCGTTTTTGCTCGACAAACCCCCCTACCCCCCTACGCCGAATGACTCATGTTAATCCTGTCAAACCCCAAAACCAGGCAAGACTCGATCAGCGTAATTCAACAAGTGGTTATTTGCGTTGTATATAGTGATGCATATACCACACTAATGTATATATATATATTTATACTCAATATTAATTATACCAGGACAAATGTCTCTCTACTCAGCATATACGACCCAGCCTATCTAATAAACTTTACACAACATCAATAAGTATATACCACACATTATATAATTATAGCTAGTGTAGCTTAAATAAAGCATAACACTGAAGATGTTAAGATGAACCCTAGAAAGTTCCATGGGCACAAAGGCCTGGTCCTGACTTTACTATCGGCTTTAACCCAATTTATACATG
>NAi 08 289
ATTTGCAGTGCATACATATATATATATTACATAATGATCCCAGTACATTATATGTATATAGTACATTATGGTGTAGTACATTATATGCATAATCTTACATTAATGGTTTAAAACATATCATTAATAATACCCAAACCATTTGCTAATACTAAAAACCATCAACATTAAACTAAAACATACATACCCATACTATTAGCTCCTACAAATAAATTAATTAAACCTGATTACTTGAATAATCCCCATACCTCCATCACAAACTTTTCTATGCACAGACTCAATTAAAATTGGACCTCAATATATTAATGTAGTAAGAGACCACCAACTGGTTTATAACTAAATGCATATAGTCCTTGATAGGTCAGGGACAAAAATCGTGGGGGTCGCACAAAATGAACTATTACTGGCATCTGGTTCCTATTTCAGGGCCATATTAGGTAAACATTCCCCCCCCGGATAACTATATCTGGCATCTGATTATTGATTTGAGTATCGATTAGTCCATGACCCACCATGCCAAGGCGTTCTTTTAAATGCATAGGGTTCTCTTTTTTTTAGGTCTCTTTCACTTGACATTGGTCACTTTCAGGGTAATAGTAAAGTAAGGTGGTACATTTCCTTGAAATAAATAGTTTAAATGTAATACTTCAAAAGCATTCATAAAAGAACCACATATGTTTATATCAGGTGCATACATCCTTAATATTACCTTCATTTATATCTAAGGTGTCCCCCCCGTCTGCCTAACACCGTTTTTGCTCGACAAACCCCCCTACCCCCCTACGCCGAATGACTCATGTTAATCCTGTCAAACCCCAAAACCAGGCAAGACTCGATCAGCGTAATTCAACAAGTGGTTATTTGCGTTGTATATAGTGATGCATATACCACACTAATGTATATATATATATTTATACTCAATATTAATTATACCAGGACAAATGTCTCTCTACTCAGCATATACGACCCAGCCTATCTAATAAACTTTACACAACATCAATAAGTATATACCACACATTATATAATTATAGCTAGTGTAGCTTAAATAAAGCATAACACTGAAGATGTTAAGATGAACCCTAGAAAGTTCCATGGGCACAAAGGCCTGGTCCTGACTTTACTATCGGCTTTAACCCAATTTATACATG
>NAi 08 290
ATTTGCAGTGCATACATATATATATATTACATAATGATCCCAGTACATTATATGTATATAGTACATTATGGTGTAGTACATTATATGCATAATCTTACATTAATGGTTTAAAACATATCATTAATAATACCCAAACCATTTGCTAATACTAAAAACCATCAGCATTAAACTAAAACATACATACCCATACTATTAGCTCCTACAAATAAATTAATTAAACCTGATTACTTGAATAATCCCCATACCTCCATCACAAACTTTTCTATGCACAGACTCAATTAAAATTGGACCTCAATATATTAATGTAGTAAGAGACCACCAACTGGTTTATAACTAAATGCATATAGTCCTTGATAGGTCAGGGACAAAAATCGTGGGGGTCGCACAAAATGAACTATTACTGGCATCTGGTTCCTATTTCAGGGCCATATTAGGTAAACATTCCCCCCCCGGATAACTATATCTGGCATCTGATTATTGATTTGAGTATCGATTAGTCCATGACCCACCATGCCAAGGCGTTCTTTTAAATGCATAGGGTTCTCTTTTTTTTAGGTCTCTTTCACTTGACATCGGTCACTTTCAGAGTAATAGTGAAGTAAGGTGGTACATTTCCTTGAAATAAATAGTTTAGATGTAATACTTCAAAAGCATTCATAAAAGAACCACATATGTTTATATCAGGTGCATACATCCTTAATATTACCTTCATTTATATCTAAGGTGTCCCCCCCGTCTGCCTAACACCGTTTTTGCTCGACAAACCCCCCTACCCCCCTACGCCGAATGACTCATGTTAATCCTGTCAAACCCCAAAACCAGGCAAGACTCGATCAGCGTAATTCAACAAGTGGTTATTTGCGTTGTATATAGTGATGCATATACCACACTAATGTATATATATATATTTATACTCAATATTAATTATACCAGGACAAATGTCTCTCTACTCAGCATATACGACCCAGCCTATCTAATAAACTTTACACAACATCAATAAGTATATACCACACATTATATAATTATAGCTAGTGTAGCTTAAATAAAGCATAACACTGAAGATGTTAAGATGAACCCTAGAAAGTTCCATGGGCACAAAGGCCTGGTCCTGACTTTACTATCGGCTTTAACCCAATTTATACATG
>NAi 08 291
ATTTGCAGTGCATACATATATATATATTACATAATGATCCCAGTACATTATATGTATATAGTACATTATGGTGTAGTACATTATATGCATAATCTTACATTAATGGTTTAAAACATATCATTAATAATACCCAAACCATTTGCTAATACTAAAAACCATCAGCATTAAACTAAAACATACATACCCATACTATTAGCTCCTACAAATAAATTAATTAGACCTGATTACTTGAATAATCCCCATACCTCCATCACAAACTTTTCTATGCACAGACTCAATTAAAATTGGACCTCAATATATTAATGTAGTAAGAGACCACCAACTGGTTTATAACTAAATGCATATAGTCCTTGATAGGTCAGGGACAAAAATCGTGGGGGTCGCACAGGATGAACTATTACTGGCATCTGGTTCCTATTTCAGGGCCATATTAGGTAAACATTCCCCCCCCGGATAACTATATCTGGCATCTGATTATTGATTTGAGTATCGATTAGTCCATGACCCACCATGCCAAGGCGTTCTTTTAAATGCATAGGGTTCTCTTTTTTTTAGGTCTCTTTCACTTGACATTGGTCACTTTCAGAGTAATAGTAAAGTAAGGTGGTACATTTCCTTGAAATAAATAGTTTAAATGTAATACTTCAAAAGCATTCATAAAAGAACCACATATGTTTATATCAGGTGCATACATCCTTAATATTACCTTCATTTATATCTAAGGTGTCCCCCCCGTCTGCCTAACACCGTTTTTGCTCGACAAACCCCCCTACCCCCCTACGCCGAATGACTCATGTTAATCCTGTCAAACCCCAAAACCAGGCAAGACTCGATCAGCGTAATTCAACAAGTGGTTATTTGCGTTGTATATAGTGATGCATATACCACACTAATGTATATATATATATTTATACTCAATATTAATTATACCAGGACAAATGTCTCTCTACTCAGCATATACGACCCAGCCTATTTAATAAACTTTACACAACATCAATAAGTATATACCACACATTATATAATTATAGCTAGTGTAGCTTAAATAAAGCATAACACTGAAGATGTTAAGATGAACCCTAGAAAGTTCCATGGGCACAAAGGCCTGGTCCTGACTTTACTATCGGCTTTAACCCAATTTATACATG
>NAi 08 292
ATTTGCAGTGCATACATATATATATATTACATAATGATCCCAGTACATTATATGTATATAGTACATTATGGTGTAGTACATTATATGCATAATCTTACATTAATGGTTTAAAACATATCATTAATAATACCCAAACCATTTGCTAATACTAAAAACCATCAACATTAAACTAAAACATACATACCCATACTATTAGCTCCTACAAATAAATTAATTAAACCTGATTACTTGAATAATCCCCATACCTCCATCACAAACTTTTCTATGCACAGACTCAATTAAAATTGGACCTCAATATATTAATGTAGTAAGAGACCACCAACTGGTTTATAACTAAATGCATATAGTCCTTGATAGGTCAGGGACAAAAATCGTGGGGGTCGCACAAAATGAACTATTACTGGCATCTGGTTCCTATTTCAGGGCCATATTAGGTAAACATTCCCCCCCCGGATAACTATATCTGGCATCTGATTATTGATTTGAGTATCGATTAGTCCATGACCCACCATGCCAAGGCGTTCTTTTAAATGCATAGGGTTCTCTTTTTTTTAGGTCTCTTTCACTTGACATTGGTCACTTTCAGGGTAATAGTAAAGTAAGGTGGTACATTTCCTTGAAATAAATAGTTTAAATGTAATACTTCAAAAGCATTCATAAAAGAACCACATATGTTTATATCAGGTGCATACATCCTTAATATTACCTTCATTTATATCTAAGGTGTCCCCCCCGTCTGCCTAACACCGTTTTTGCTCGACAAACCCCCCTACCCCCCTACGCCGAATGACTCATGTTAATCCTGTCAAACCCCAAAACCAGGCAAGACTCGATCAGCGTAATTCAACAAGTGGTTATTTGCGTTGTATATAGTGATGCATATACCACACTAATGTATATATATATATTTATACTCAATATTAATTATACCAGGACAAATGTCTCTCTACTCAGCATATACGACCCAGCCTATCTAATAAACTTTACACAACATCAATAAGTATATACCACACATTATATAATTATAGCTAGTGTAGCTTAAATAAAGCATAACACTGAAGATGTTAAGATGAACCCTAGAAAGTTCCATGGGCACAAAGGCCTGGTCCTGACTTTACTATCGGCTTTAACCCAATTTATACATG
>NAi 08 293
ATTTGCAGTGCATATACATATATATATTACATAATGATCCCAGTACATTATATGTATATAGTACATTATGGTGTAGTACATTATATGCATAATCTTACATTAATGGTTTAAAACATATCATTAATAATACTCAAACCATTTGCTAATACTAAAAACCATCAACATTAAACTAAAACATACATACCCATACTATTAGCTTCTACAAATAAATTAATTAAACCTGATTACTTGAATAATCCCCATACCTTCATCACAAATTTTTCTATGCACAGACTCAATTAAAATTGGACCTCAATATATTAATGTAGTAAGAGACCACCAACTGGTTTATGACTAAATGCATATAGTCCTTGATAGGTCAGGGACAAAAATCGTGGGGGTCGCACAGAATGAACTATTACTGGCATCTGGTTCCTATTTCAGGGCCATATTAGGTAAACATTCCCCCCCCGGATAACTATATCTGGCATTTGATTATTGATTTGAGTATCGATTAGTCCATGACCCACCATGCCAAGGCGTTCTTTTAAATGCATAGGGTTCTCTTTTTTTTAGGTCTCTTTCACTTGACATCGGTCACTTTCAGAGTAATAGTAAAGTAAGGTGGTACATTTCCTTGAAATAAATAGTTTAAATGTAGTACTTCAAAAGCATTCATAAAAGAACCACATATGTTTATATCAGGTGCATACATCCTTAATATTACCTTCATTTATATCTAAGGTGTCCCCCCCGTCTGCCTAACACCGTTTTTGCTCGACAAACCCCCCTACCCCCCTACGCCGAATGACTCCTGTTAATCCTGTCAAACCCCAAAACCAGGCAAGACTCGATCAGCGTAATTCAACAAGTGGTTATTTGCGTTGTATATAGTGATGCATATACCACACTAATGTATATATATATATTTATACTCAATATTAATTATAACAGGACAAATGTCTCTCTACTCAGCATATACGACCCAGCCTATCTAATAAACTTTACACAACATCAATAAGTATATACCACACATTATATAATTGTAGCTAGTGTAGCTTAAATAAAGCATAACACTGAAGATGTTAAGATGAACCCTAGAAAGTTCCACGGGCACAAAGGCCTGGTCCTGACTTTACTATCGGCTTTAACCCAATTTATACATG
>NAi 08 294
ATTTGCAGTGCATATATATATATATATTACATAATGATCCCAGTACATTATATGTATATAGTACATTATGGTGTAGTACATTATATGCATAATCTTACATTAATGGTTTAAAACATATCATTAATAATACCCAAACCACTTATTAATACTAAAAACCATCAACATTAAACTAAAACATACATACCCATACTATTAGCTCCTACAAATAAATTAATTAAACCTGATTACTTGAATAATCCCCATACCTCCATCACAAACTTTTCTATGCACAGACTCAATTAAAATTGGACCTCAATATATTAATGTAGTAAGAGACCACCAACTGGTTTATAACTAAATGCATATAGTCCTTGATAGGTCAGGGACAAAAATCGTGGGGGTCGCACAAAATGAACTATTACTGGCATCTGGTTCCTATTTCAGGGCCATATTAGGTAAACATTCCCCCCCCGGATAACTATAACTGGCATCTGATTATTGATTTGAGTATCGATTAGTCCATGACCCACCATGCCAAGGCGTTCTTTTAAATGCATAGGGTTCTCTTTTTTTTAGGTCTCTTTCACTTGACATCGGTCACTTTCAGAGTAATAGTAAAGTAAGGTGGTACATTTCCTTGAAATAAATAGTTTAAATGTAGTACTTCAAAAGCATTCATAAAAGAACCACATATGTTTATATCAGGTGCATACATCCTTAATATTACCTTCATTTATATCTAAGGTGTCCCCCCCGTCTGCCTAACACCGTTTTTGCTCGACAAACCCCCCTACCCCCCTACGCCGAATGACTCATGTTAATCCTGTCAAACCCCAAAACCAGGCAAGACTCGATCAGCGTAATTCAACAAGTGGTTATTTGCGTTGTATATAGTGATGCATATACCACACTAATGTATATATATATATTTATACTCAATATTAATTATACCAGGACAAATGTCTCTCTACTCAGCATATACGACCCAGCCTATCTAATAAACTTTACACAACATCAATAAGTATATACCACACATTATATAATTATAGCTAGTGTAGCTTAAATAAAGCATAACACTGAAGATGTTAAGATGAACCCTAGAAAGTTCCATGGGCACAAAGGCCTGGTCCTGACTTTACTATCGGCTTTAACCCAATTTATACATG
>NAi 08 295
ATTTGCAGTGCATACATATATATATATTACATAATGATCCCAGTACATTATATGTATATAGTACATTATGGTGTAGTACATTATATGCATAATCTTACATTAATGGTTTAAAACATATCATTAATAATACTCAAACCATTTGCTAATACTAAAAACCATCAACATTAAACTAAAACATACATACCCATACTATTAGCTCCTACAAATAAATTAATTAGACCTGATTACTTGAATAATCCCCATACCTCCATCACAAACTTTTCTATGCACAGACTCAATTAAAATTGGACCTCAATATATTAATGTAGTAAGAGACCACCAACTGGTTTATAACTAAATGCATATAGTCCTTGATAGGTCAGGGACAAAAATCGTGGGGGTCGCACAAGATGAACTATTACTGGCATCTGGTTCCTATTTCAGGGCCATATTAGGTAAACATTCCCCCCCCGGATAACTATATCTGGCATCTGATTATTGATTTGAGTATCGATTAGTCCATGACCCACCATGCCAAGGCGTTCTTTTAAATGCATAGGGTTCTCTTTTTTTTAGGTCTCTTTCACTTGACATTGGTCACTTTCAGAGTAATAGTAAAGTAAGGTGGTACATTTCCTTGAAATAAATAGTTTAAATGTAATACTTCAAAAGCATTCATAAAAGAACCACATATATTTATATCAGGTGCATACATCCTTAATATTACCTTCATTTATATCTAAGGTGTCCCCCCCGTCTGCCTAACACCGTTTTTGCTCGACAAACCCCCCTACCCCCCTACGCCGAATGACTCATGTTAATCCTGTCAAACCCCAAAACCAGGCAAGACTCGATCAGCGTAATTCAACAAGTGGTTATTTGCGTTGTATATAGTGATGCATATACCACACTAATGTATATATATATATTTATACTCAATATTAATTATACCAGGACAAATGTCTCTCTACTCAGCATATACGACCCAGCCTATCTAATAAACTTTACACAACATCAATAAGTATATACCACACATTATATAATTATAGCTAGTGTAGCTTAAATAAAGCATAACACTGAAGATGTTAAGATGAACCCTAGAAAGTTCCATGGGCACAAAGGCCTGGTCCTGACTTTACTATCGGCTTTAACCCAATTTATACATG
>NAi 08 296
ATTTGCAGTGCATATACATATATATATTACATAATGATCCCAGTACATTATATGTATATAGTACATTATGGTGTAGTACATTATATGCATAATCTTACATTAATGGTTTAAAACATATCATTAATAATACTCAAACCATTTGCTAATACTAAAAACCATCAACATTAAACTAAAACATACATACCCATACTATTAGCTTCTACAAATAAATTAATTAAACCTGATTACTTGAATAATCCCCATACCTTCATCACAAATTTTTCTATGCACAGACTCAATTAAAATTGGACCTCAATATATTAATGTAGTAAGAGACCACCAACTGGTTTATGACTAAATGCATATAGTCCTTGATAGGTCAGGGACAAAAATCGTGGGGGTCGCACAGAATGAACTATTACTGGCATCTGGTTCCTATTTCAGGGCCATATTAGGTAAACATTCCCCCCCCGGATAACTATATCTGGCATTTGATTATTGATTTGAGTATCGATTAGTCCATGACCCACCATGCCAAGGCGTTCTTTTAAATGCATAGGGTTCTCTTTTTTTTAGGTCTCTTTCACTTGACATCGGTCACTTTCAGAGTAATAGTAAAGTAAGGTGGTACATTTCCTTGAAATAAATAGTTTAAATGTAGTACTTCAAAAGCATTCATAAAAGAACCACATATGTTTATATCAGGTGCATACATCCTTAATATTACCTTCATTTATATCTAAGGTGTCCCCCCCGTCTGCCTAACACCGTTTTTGCTCGACAAACCCCCCTACCCCCCTACGCCGAATGACTCCTGTTAATCCTGTCAAACCCCAAAACCAGGCAAGACTCGATCAGCGTAATTCAACAAGTGGTTATTTGCGTTGTATATAGTGATGCATATACCACACTAATGTATATATATATATTTATACTCAATATTAATTATAACAGGACAAATGTCTCTCTACTCAGCATATACGACCCAGCCTATCTAATAAACTTTACACAACATCAATAAGTATATACCACACATTATATAATTGTAGCTAGTGTAGCTTAAATAAAGCATAACACTGAAGATGTTAAGATGAACCCTAGAAAGTTCCACGGGCACAAAGGCCTGGTCCTGACTTTACTATCGGCTTTAACCCAATTTATACATG
>NAi 08 297
ATTTGCAGTGCATACATATATATATATTACATAATGATCCCAGTACATTATATGTATATAGTACATTATGGTGTAGTACATTATATGCATAATCTTACATTAATGGTTTAAAACATATCATTAATAATACCCAAACCATTTGCTAATACTAAAAACCATCAACATTAAACTAAAACATACATACCCATACTATTAGCTCCTACAAATAAATTAATTAAACCTGATTACTTGAATAATCCCCATACCTCCATCACAAACTTTTCTATGCACGGACTCAACTAAAATTGGACCTCAATATATTAATGTAGTAAGAGACCACCAACTGGTTTATGACTAAATGCATATAGTCCTTGATAGGTCAGGGACAAAAATCGTGGGGGTCGCACAAAATGAACTATTACTGGCATCTGGTTCCTATTTCAGGGCCATATTAGGTAAACATTCCCCCCCCGGATAACTATATCTGGCATCTGATTATTGATTTGAGTATCGATTAGTCCATGACCCACCATGCCAAGGCGTTCTTTTAAATGCATAGGGTTCTCTTTTTTTTAGGTCTCTTTCATTTGACATCGGTCACTTTCAGAGTAATAGTAAAGTAAGGTGGTACATTTCCTTGAAATAAATAGTTTAAATGTAATACTTCAAAAGCATTCATAAAAGAACCACATATGTTTATATCAGGTGCATACATCCTTAATATTACCTTCATTTATATCTAAGGTGTCCCCCCCGTCTGCCTAACACCGTTTTTGCTCGACAAACCCCCCTACCCCCCTACGCCGAATGACTCATGTTAATCCTGTCAAACCCCAAAACCAGGCAAGACTCGATCAGCGTAATTCAACAAGTGGTTATTTGCGTTGTATATAGTGATGCATATACCACACTAATGTATATATATATATTTATACTCAATATTAATTATACCAGGACAAATGTCTCTCTACTCAGCATATACGACCCAGCCTATCTAATAAACTTTACACAACATCAATAAGTATATACCACACATTATATAATTATAGCTAGTGTAGCTTAAATAAAGCATAACACTGAAGATGTTAAGATGAACCCTAGAAAGTTCCATGGGCACAAAGGCCTGGTCCTGACTTTACTATCGGCTTTAACCCAATTTATACATG
>NAi 08 298
ATTTGCAGTGCATACATATATATATATTACATAATGATCCCAGTACATTATATGTATATAGTACATTATGGTGTAGTACATTATATGCATAATCTTACATTAATGGTTTAAAACATATCATTAATAATACCCAAACCATTTGCTAATACTAAAAACCACCAACATTAAGCTAAAACATACATACCCATACTATTAGCTCCTACAAATAAATTAATTAAACCTGATTACTTGAATAATCCCCATACCTCCATCACAAATTTTTCTATGCACAGACTCAATTAAAATTGGACCTCAATATATTAATGTAGTAAGAGACCACCAACTGGTTGATAACTAAATGCATATAGTCCTTGATAGGTCAGGGACAAAAATCGTGGGGGTCGCACAAAATGAACTATTACTGGCATCTGGTTCCTATTTCAGGGCCATATGAGGTAAACATTCCCCCCCCGGATAACTATATCTGGCATCTGATTATTGATTTGAGTATCGATTAGTCCATGACCCACCATGCCAAGGCGTTCTTTTAAATGCATAGGGTTCTCTTTTTTTTAGGTCTCTTTCACTTGACATTGGTCACTTTCAGAGTAATAGTAAAGTAAGGTGGTACATTTCCTTGAAATAAATAGTTTAAATGTAATACTTCAAAAGCATTCATAAAAGAACCACATATGTTTATATCAGGTGCATACATCCTTAATATTACCTTCATTTATATCTAAGGTGTCCCCCCCGTCTGCCTAACACCGTTTTTGCTCGACAAACCCCCCTACCCCCCTACGCCGAATGACTCATGTTAATCCTGTCAAACCCCAAAACCAGGCAAGACTCGATCAGCGTAATTCAACAAGTGGTTATTTGCGTTGTATATAGTGATGCATATACCACACTAATGTATATATATATATTTATACTCAATATTAATTATACCAGGACAAATGTCTCTCTACTCAGCATATACGACCCAGCCTATCTAATAAACTTTACACAACATCAATAAGTATATACCACACATTATATAATTATAGCTAGTGTAGCTTAAATAAAGCATAACACTGAAGATGTTAAGATGAACCCTAGAAAGTTCCATGGGCACAAAGGCCTGGTCCTGACTTTACTATCGGCTTTAACCCAATTTATACATG
>NAi 08 301
ATTTGCAGTGCATACATATATATATATTACATAATGATCCCAGTACATTATATGTATATAGTACATTATGGTGTAGTACATTATATGCATAATCTTACATTAATGGTTTAAAACATATCATTAATAATACTCAAACCATTTGCTAATACTAAAAACCATCAACATTAAACTAAAACATACATACCCATACTATTAGCTCCTACAAATAAATTAATTAAACCTGATTACTTGAATAATCCCCATACCTCCATCACAAACTTTTCTATGCACGGACTCAACTAAAATTGGACCTCAATATATTAATGTAGTAAGAGACCACCAACTGGTTTATAACTAAATGCATATAGTCCTTGATAGGTCAGGGACAAAAATCGTGGGGGTCGCACAAAATGAACTATTACTGGCATCTGGTTCCTATTTCAGGGCCATATTAGGTAAACATTCCCCCCCCGGATAACTATATCTGGCATCTGATTATTGATTTGAGTATCGATTAGTCCATGACCCACCATGCCAAGGCGTTCTTTTAAATGCATAGGGTTCTCTTTTTTTTAGGTCTCTTTCATTTGACATCGGTCACTTTCAGAGTAATAGTAAAGTAAGGTGGTACATTTCCTTGAAATAAATAGTTTAAATGTAATACTTCAAAAGCATTCATAAAAGAACCACATATGTTTATATCAGGTGCATACATCCTTAATATTACCTTCATTTATATCTAAGGTGTCCCCCCCGTCTGCCTAACACCGTTTTTGCTCGACAAACCCCCCTACCCCCCTACGCCGAATGACTCATGTTAATCCTGTCAAACCCCAAAACCAGGCAAGACTCGATCAGCGTAATTCAACAAGTGGTTATTTGCGTTGTATATAGTGATGCATATACCACACTAATGTATATATATATATTTATACTCAATATTAATTATACCAGGACAAATGTCTCTCTACTCAGCATATACGACCCAGCCTATCTAATAAACTTTACACAACATCAATAAGTATATACCACACATTATATAATTATAGCTAGTGTAGCTTAAATAAAGCATAACACTGAAGATGTTAAGATGAACCCTAGAAAGTTCCATGGGCACAAAGGCCTGGTCCTGACTTTACTATCGGCTTTAACCCAATTTATACATG
>NAi 08 302
ATTTGCAGTGCATATACATATATATATTACATAATGATCCCAGTACATTATATGTATATAGTACATTATGGTGTAGTACATTATATGCATAATCTTACATTAATGGTTTAAAACATATCATTAATAATACTCAAACCATTTGCTAATACTAAAAACCATCAACATTAAACTAAAACATACATACCCATACTATTAGCTTCTACAAATAAATTAATTAAACCTGATTACTTGAATAATCCCCATACCTTCATCACAAATTTTTCTATGCACAGACTCAATTAAAATTGGACCTCAATATATTAATGTAGTAAGAGACCACCAACTGGTTTATGACTAAATGCATATAGTCCTTGATAGGTCAGGGACAAAAATCGTGGGGGTCGCACAGAATGAACTATTACTGGCATCTGGTTCCTATTTCAGGGCCATATTAGGTAAACATTCCCCCCCCGGATAACTATATCTGGCATTTGATTATTGATTTGAGTATCGATTAGTCCATGACCCACCATGCCAAGGCGTTCTTTTAAATGCATAGGGTTCTCTTTTTTTTAGGTCTCTTTCACTTGACATCGGTCACTTTCAGAGTAATAGTAAAGTAAGGTGGTACATTTCCTTGAAATAAATAGTTTAAATGTAGTACTTCAAAAGCATTCATAAAAGAACCACATATGTTTATATCAGGTGCATACATCCTTAATATTACCTTCATTTATATCTAAGGTGTCCCCCCCGTCTGCCTAACACCGTTTTTGCTCGACAAACCCCCCTACCCCCCTACGCCGAATGACTCCTGTTAATCCTGTCAAACCCCAAAACCAGGCAAGACTCGATCAGCGTAATTCAACAAGTGGTTATTTGCGTTGTATATAGTGATGCATATACCACACTAATGTATATATATATATTTATACTCAATATTAATTATAACAGGACAAATGTCTCTCTACTCAGCATATACGACCCAGCCTATCTAATAAACTTTACACAACATCAATAAGTATATACCACACATTATATAATTGTAGCTAGTGTAGCTTAAATAAAGCATAACACTGAAGATGTTAAGATGAACCCTAGAAAGTTCCACGGGCACAAAGGCCTGGTCCTGACTTTACTATCGGCTTTAACCCAATTTATACATG
>NAi 08 303
ATTTGCAGTGCATATACATATATATATTACATAATGATCCCAGTACATTATATGTATATAGTACATTATGGTGTAGTACATTATATGCATAATCTTACATTAATGGTTTAAAACATATCATTAATAATACTCAAACCATTTGCTAATACTAAAAACCATCAACATTAAACTAAAACATACATACCCATACTATTAGCTTCTACAAATAAATTAATTAAACCTGATTACTTGAATAATCCCCATACCTTCATCACAAATTTTTCTATGCACAGACTCAATTAAAATTGGACCTCAATATATTAATGTAGTAAGAGACCACCAACTGGTTTATAACTAAATGCATATAGTCCTTGATAGGTCAGGGACAAAAATCGTGGGGGTCGCACAGAATGAACTATTACTGGCATCTGGTTCCTATTTCAGGGCCATATTAGGTAAACATTCCCCCCCCGGATAACTATATCTGGCATTTGATTATTGATTTGAGTATCGATTAGTCCATGACCCACCATGCCAAGGCGTTCTTTTAAATGCATAGGGTTCTCTTTTTTTTAGGTCTCTTTCACTTGACATCGGTCACTTTCAGAGTAATAGTAAAGTAAGGTGGTACATTTCCTTGAAATAAATAGTTTAAATGTAGTACTTCAAAAGCATTCATAAAAGAACCACATATGTTTATATCAGGTGCATACATCCTTAATATTACCTTCATTTATATCTAAGGTGTCCCCCCCGTCTGCCTAACACCGTTTTTGCTCGACAAACCCCCCTACCCCCCTACGCCGAATGACTCCTGTTAATCCTGTCAAACCCCAAAACCAGGCAAGACTCGATCAGCGTAATTCAACAAGTGGTTATTTGCGTTGTATATAGTGATGCATATACCACACTAATGTATATATATATATTTATACTCAATATTAATTATAACAGGACAAATGTCTCTCTACTCAGCATATACGACCCAGCCTATCTAATAAACTTTACACAACATCAATAAGTATATACCACACATTATATAATTGTAGCTAGTGTAGCTTAAATAAAGCATAACACTGAAGATGTTAAGATGAACCCTAGAAAGTTCCACGGGCACAAAGGCCTGGTCCTGACTTTACTATCGGCTTTAACCCAATTTATACATG
>NAi 08 304
ATTTGCAGTGCATACATATATATGTATTACATAATGATCCCAGTACATTATATGTATATAGTACATTATGGTGTAGTACATTATATGCATAATCTTACATTAATGGTTTAAAACATATCATTAATAATACTCAAACCATTTACTAATACTAAAAACCATCAGCATTAAACTAAAACATACATACCCATACTATTAGCTCCTACAAATAAATTAATTAAACCTGATTACTTGAATAATCCCCATACCTCCATCACAAATTTTTCTATGCACAGACTCAATTAAAATTGGACCTCAATATATTAATGTAGTAAGAGACCACCAACTGGTTTATAACTAAATGCATATAGTCCTTGATAGGTCAGGGACAAAAATCGTGGGGGTCGCACAAAATGAACTATTACTGGCATCTGGTTCCTATTTCAGGGCCATATTAGGTAAACATTCCCCCCCCGGATAACTATATCTGGCATCTGATTATTGATTTGAGTATCGATTAGTCCATGACCCACCATGCCAAGGCGTTCTTTTAAATGCATAGGGTTCTCTTTTTTTTAGGTCTCTTTCACTTGACATTGGTCACTTTCAGAGTAATAGTAAAGTAAGGTGGTACATTTCCTTGAAATAAATAGTTTAAATGTAATACTTCAAAAGCATTCATAAAAGAACCACATATGTTTATATCAGGTGCATACATCCTTAATATTACCTTCATTTATATCTAAGGTGTCCCCCCCGTCTGCCTAACACCGTTTTTGCTCGACAAACCCCCCTACCCCCCTACGCCGAATGACTCATGTTAATCCTGTCAAACCCCAAAACCAGGCAAGACTCGATCAGCGTAATTCAACAAGTGGTTATTTGCGTTGTATATAGTGATGCATATACCACACTAATGTATATATATATATTTATACTCAATATTAATTATACCAGGACAAATGTCTCTCTACTCAGCATATACGACCCAGCCTATCTAATAAACTTTACACAACATCAATAAGTATATACCACACATTATATAATTATAGCTAGTGTAGCTTAAATAAAGCATAACACTGAAGATGTTAAGATGAACCCTAGAAAGTTCCATGGGCACAAAGGCCTGGTCCTGACTTTACTATCGGCTTTAACCCAATTTATACATG
>NAi 08 305
ATTTGCAGTGCATACATATATATATATTACATAATGATCCCAGTACATTATATGTATATAGTACATTATGGTGTAGTACATTATATGCATAATCTTACATTAATGGTTTAAAACATATCATTAATAATACCCAAACCATTTGCTAATACTAAAAACCATCAACATTAAACTAAAACATACATACCCATACTATTAGCTCCTACAAATAAATTAATTAAACCTGATTACTTGAATAATCCCCATACCTCCATCACAAACTTTTCTATGCACGGACTCAACTAAAATTGGACCTCAATATATTAATGTAGTAAGAGACCACCAACTGGTTTATAACTAAATGCATATAGTCCTTGATAGGTCAGGGACAAAAATCGTGGGGGTCGCACAAAATGAACTATTACTGGCATCTGGTTCCTATTTCAGGGCCATATTAGGTAAACATTCCCCCCCCGGATAACTATATCTGGCATCTGATTATTGATTTGAGTATCGATTAGTCCATGACCCACCATGCCAAGGCGTTCTTTTAAATGCATAGGGTTCTCTTTTTTTTAGGTCTCTTTCATTTGACATCGGTCACTTTCAGAGTAATAGTAAAGTAAGGTGGTACATTTCCTTGAAATAAATAGTTTAAATGTAATACTTCAAAAGCATTCATAAAAGAACCACATATGTTTATATCAGGTGCATACATCCTTAATATTACCTTCATTTATATCTAAGGTGTCCCCCCCGTCTGCCTAACACCGTTTTTGCTCGACAAACCCCCCTACCCCCCTACGCCGAATGACTCATGTTAATCCTGTCAAACCCCAAAACCAGGCAAGACTCGATCAGCGTAATTCAACAAGTGGTTATTTGCGTTGTATATAGTGATGCATATACCACACTAATGTATATATATATATTTATACTCAATATTAATTATACCAGGACAAATGTCTCTCTACTCAGCATATACGACCCAGCCTATCTAATAAACTTTACACAACATCAATAAGTATATACCACACATTATATAATTATAGCTAGTGTAGCTTAAATAAAGCATAACACTGAAGATGTTAAGATGAACCCTAGAAAGTTCCATGGGCACAAAGGCCTGGTCCTGACTTTACTATCGGCTTTAACCCAATTTATACATG
>NAi 08 306
ATTTGCAGTGCATACATATATATATATTACATAATGATCCCAGTACATTATATGTATATAGTACATTATGGTGTAGTACATTATATGCATAATCTTACATTAATGGTTTAAAACATATCATTAATAATACCCAAACCATTTGCTAATACTAAAAACCATCAGCATTAAACTAAAACATACATACCCATACTATTAGCTCCTACAAATAAATTAATTAGACCTGATTACTTGAATAATCCCCATACCTCCATCACAAACTTTTCTATGCACAGACTCAATTAAAATTGGACCTCAATATATTAATGTAGTAAGAGACCACCAACTGGTTTATAACTAAATGCATATAGTCCTTGATAGGTCAGGGACAAAAATCGTGGGGGTCGCACAAGATGAACTATTACTGGCATCTGGTTCCTATTTCAGGGCCATATTAGGTAAACATTCCCCCCCCGGATAACTATATCTGGCATCTGATTATTGATTTGAGTATCGATTAGTCCATGACCCACCATGCCAAGGCGTTCTTTTAAATGCATAGGGTTCTCTTTTTTTTAGGTCTCTTTCACTTGACATTGGTCACTTTCAGAGTAATAGTAAAGTAAGGTGGTACATTTCCTTGAAATAAATAGTTTAAATGTAATACTTCAAAAGCATTCATAAAAGAACCACATATATTTATATCAGGTGCATACATCCTTAATATTACCTTCATTTATATCTAAGGTGTCCCCCCCGTCTGCCTAACACCGTTTTTGCTCGACAAACCCCCCTACCCCCCTACGCCGAATGACTCATGTTAATCCTGTCAAACCCCAAAACCAGGCAAGACTCGATCAGCGTAATTCAACAAGTGGTTATTTGCGTTGTATATAGTGATGCATATACCACACTAATGTATATATATATATTTATACTCAATATTAATTATACCAGGACAAATGTCTCTCTACTCAGCATATACGACCCAGCCTATCTAATAAACTTTACACAACATCAATAAGTATATACCACACATTATATAATTATAGCTAGTGTAGCTTAAATAAAGCATAACACTGAAGATGTTAAGATGAACCCTAGAAAGTTCCATGGGCACAAAGGCCTGGTCCTGACTTTACTATCGGCTTTAACCCAATTTATACATG
>NAi 08 283
ATTTGCAGTGCATATACATATATATATTACATAATGATCCCAGTACATTATATGTATATAGTACATTATGGTGTAGTACATTATATGCATAATCTTACATTAATGGTTTAAAACATATCATTAATAATACTCAAACCATTTGCTAATACTAAAAACCATCAACATTAAACTAAAACATACATACCCATACTATTAGCTTCTACAAATAAATTAATTAAACCTGATTACTTGAATAATCCCCATACCTTCATCACAAATTTTTCTATGCACAGACTCAATTAAAATTGGACCTCAATATATTAATGTAGTAAGAGACCACCAACTGGTTTATGACTAAATGCATATAGTCCTTGATAGGTCAGGGACAAAAATCGTGGGGGTCGCACAGAATGAACTATTACTGGCATCTGGTTCCTATTTCAGGGCCATATTAGGTAAACATTCCCCCCCCGGATAACTATATCTGGCATTTGATTATTGATTTGAGTATCGATTAGTCCATGACCCACCATGCCAAGGCGTTCTTTTAAATGCATAGGGTTCTCTTTTTTTTAGGTCTCTTTCACTTGACATCGGTCACTTTCAGAGTAATAGTAAAGTAAGGTGGTACATTTCCTTGAAATAAATAGTTTAAATGTAGTACTTCAAAAGCATTCATAAAAGAACCACATATGTTTATATCAGGTGCATACATCCTTAATATTACCTTCATTTATATCTAAGGTGTCCCCCCCGTCTGCCTAACACCGTTTTTGCTCGACAAACCCCCCTACCCCCCTACGCCGAATGACTCCTGTTAATCCTGTCAAACCCCAAAACCAGGCAAGACTCGATCAGCGTAATTCAACAAGTGGTTATTTGCGTTGTATATAGTGATGCATATACCACACTAATGTATATATATATATTTATACTCAATATTAATTATAACAGGACAAATGTCTCTCTACTCAGCATATACGACCCAGCCTATCTAATAAACTTTACACAACATCAATAAGTATATACCACACATTATATAATTGTAGCTAGTGTAGCTTAAATAAAGCATAACACTGAAGATGTTAAGATGAACCCTAGAAAGTTCCACGGGCACAAAGGCCTGGTCCTGACTTTACTATCGGCTTTAACCCAATTTATACATG
>Car 08 238
ATTTGCAGTGCATATACATATATATATTACATAATGATCCCAGTACATTATATGTATATAGTACATTATGGTGTAGTACATTATATGCATAATCTTACATTAATGGTTTAAAACATATCATTAATAATACTCAAACCATTTGCTAATACTAAAAACCATCAACATTAAACTAAAACATACATACCCATACTATTAGCTTCTACAAATAAATTAATTAAACCTGATTACTTGAATAATCCCCATACCTTCATCACAAATTTTTCTATGCACAGACTCAATTAAAATTGGACCTCAATATATTAATGTAGTAAGAGACCACCAACTGGTTTATGACTAAATGCATATAGTCCTTGATAGGTCAGGGACAAAAATCGTGGGGGTCGCACAGAATGAACTATTACTGGCATCTGGTTCCTATTTCAGGGCCATATTAGGTAAACATTCCCCCCCCGGATAACTATATCTGGCATTTGATTATTGATTTGAGTATCGATTAGTCCATGACCCACCATGCCAAGGCGTTCTTTTAAATGCATAGGGTTCTCTTTTTTTTAGGTCTCTTTCACTTGACATCGGTCACTTTCAGAGTAATAGTAAAGTAAGGTGGTACATTTCCTTGAAATAAATAGTTTAAATGTAGTACTTCAAAAGCATTCATAAAAGAACCACATATGTTTATATCAGGTGCATACATCCTTAATATTACCTTCATTTATATCTAAGGTGTCCCCCCCGTCTGCCTAACACCGTTTTTGCTCGACAAACCCCCCTACCCCCCTACGCCGAATGACTCCTGTTAATCCTGTCAAACCCCAAAACCAGGCAAGACTCGATCAGCGTAATTCAACAAGTGGTTATTTGCGTTGTATATAGTGATGCATATACCACACTAATGTATATATATATATTTATACTCAATATTAATTATAACAGGACAAATGTCTCTCTACTCAGCATATACGACCCAGCCTATCTAATAAACTTTACACAACATCAATAAGTATATACCACACATTATATAATTGTAGCTAGTGTAGCTTAAATAAAGCATAACACTGAAGATGTTAAGATGAACCCTAGAAAGTTCCACGGGCACAAAGGCCTGGTCCTGACTTTACTATCGGCTTTAACCCAATTTATACATG
>Car 08 239
ATTTGCAGTGCATATACATATATATATTACATAATGATCCCAGTACATTATATGTATATAGTACATTATGGTGTAGTACATTATATGCATAATCTTACATTAATGGTTTAAAACATATCATTAATAATACTCAAACCATTTGCTAATACTAAAAACCATCAACATTAAACTAAAACATACATACCCATACTATTAGCTTCTACAAATAAATTAATTAAACCTGATTACTTGAATAATCCCCATACCTTCATCACAAATTTTTCTATGCACAGACTCAATTAAAATTGGACCTCAATATATTAATGTAGTAAGAGACCACCAACTGGTTTATGACTAAATGCATATAGTCCTTGATAGGTCAGGGACAAAAATCGTGGGGGTCGCACAGAATGAACTATTACTGGCATCTGGTTCCTATTTCAGGGCCATATTAGGTAAACATTCCCCCCCCGGATAACTATATCTGGCATTTGATTATTGATTTGAGTATCGATTAGTCCATGACCCACCATGCCAAGGCGTTCTTTTAAATGCATAGGGTTCTCTTTTTTTTAGGTCTCTTTCACTTGACATCGGTCACTTTCAGAGTAATAGTAAAGTAAGGTGGTACATTTCCTTGAAATAAATAGTTTAAATGTAGTACTTCAAAAGCATTCATAAAAGAACCACATATGTTTATATCAGGTGCATACATCCTTAATATTACCTTCATTTATATCTAAGGTGTCCCCCCCGTCTGCCTAACACCGTTTTTGCTCGACAAACCCCCCTACCCCCCTACGCCGAATGACTCCTGTTAATCCTGTCAAACCCCAAAACCAGGCAAGACTCGATCAGCGTAATTCAACAAGTGGTTATTTGCGTTGTATATAGTGATGCATATACCACACTAATGTATATATATATATTTATACTCAATATTAATTATAACAGGACAAATGTCTCTCTACTCAGCATATACGACCCAGCCTATCTAATAAACTTTACACAACATCAATAAGTATATACCACACATTATATAATTGTAGCTAGTGTAGCTTAAATAAAGCATAACACTGAAGATGTTAAGATGAACCCTAGAAAGTTCCACGGGCACAAAGGCCTGGTCCTGACTTTACTATCGGCTTTAACCCAATTTATACATG
>Car 08 241
ATTTGCAGTGCATATACATATATATATTACATAATGATCCCAGTACATTATATGTATATAGTACATTATGGTGTAGTACATTATATGCATAATCTTACATTAATGGTTTAAAACATATCATTAATAATACTCAAACCATTTGCTAATACTAAAAACCATCAACATTAAACTAAAACATACATACCCATACTATTAGCTTCTACAAATAAATTAATTAAACCTGATTACTTGAATAATCCCCATACCTTCATCACAAATTTTTCTATGCACAGACTCAATTAAAATTGGACCTCAATATATTAATGTAGTAAGAGACCACCAACTGGTTTATGACTAAATGCATATAGTCCTTGATAGGTCAGGGACAAAAATCGTGGGGGTCGCACAGAATGAACTATTACTGGCATCTGGTTCCTATTTCAGGGCCATATTAGGTAAACATTCCCCCCCCGGATAACTATATCTGGCATTTGATTATTGATTTGAGTATCGATTAGTCCATGACCCACCATGCCAAGGCGTTCTTTTAAATGCATAGGGTTCTCTTTTTTTTAGGTCTCTTTCACTTGACATCGGTCACTTTCAAAGTAATAGTAAAGTAAGGTGGTACATTTCCTTGAAATAAATAGTTTAAATGTAGTACTTCAAAAGCATTCATAAAAGAACCACATATGTTTATATCAGGTGCATACATCCTTAATATTACCTTCATTTATATCTAAGGTGTCCCCCCCGTCTGCCTAACACCGTTTTTGCTCGACAAACCCCCCTACCCCCCTACGCCGAATGACTCCTGTTAATCCTGTCAAACCCCAAAACCAGGCAAGACTCGATCAGCGTAATTCAACAAGTGGTTATTTGCGTTGTATATAGTGATGCATATACCACACTAATGTATATATATATATTTATACTCAATATTAATTATAACAGGACAAATGTCTCTCTACTCAGCATATACGACCCAGCCTATCTAATAAACTTTACACAACATCAATAAGTATATACCACACATTATATAATTGTAGCTAGTGTAGCTTAAATAAAGCATAACACTGAAGATGTTAAGATGAACCCTAGAAAGTTCCACGGGCACAAAGGCCTGGTCCTGACTTTACTATCGGCTTTAACCCAATTTATACATG
>Car 08 242
ATTTGCAGTGCATACATATATATATATTACATAATGATCCCAGTACATTATATGTATATAGTACATTATGGTGTAGTACATTATATGCATAATCTTACATTAATGGTTTAAAACATATCATTAATAATACCCAAACCATTTGCTAATACTAAAAACCATCAGCATTAAACTAAAACATACATACCCATACTATTAGCTCCTACAAATAAATTAATTAAACCTGATTACTTGAATAATCCCCATACCTCCATCACAAATTTTTCTATGCACAGACTCAATTAAAATTGGACCTCAATATATTAATGTAGTAAGAGACCACCAACTGGTTTATAACTAAATGCATATAGTCCTTGATAGGTCAGGGACAAAAATCGTGGGGGTCGCACAAAATGAACTATTACTGGCATCTGGTTCCTATTTCAGGGCCATATTAGGTAAACATTCCCCCCCCGGATAACTATATCTGGCATCTGATTATTGATTTGAGTATCGATTAGTCCATGACCCACCATGCCAAGGCGTTCTTTTAAATGCATAGGGTTCTCTTTTTTTTAGGTCTCTTTCACTTGACATCGGTCACTTTCAGAGTAATAGTAAAGTAAGGTGGTACATTTCCTTGAAATAAATAGTTTAAATGTAATACTTCAAAAGCATTCATAAAAGAACCACATATGTTTATATCAGGTGCATACATCCTTAATATTACCTTCATTTATATCTAAGGTGTCCCCCCCGTCTGCCTAACACCGTTTTTGCTCGACAAACCCCCCTACCCCCCTACGCCGAATGACTCATGTTAATCCTGTCAAACCCCAAAACCAGGCAAGACTCGATCAGCGTAATTCAACAAGTGGTTATTTGCGTTGTATATAGTGATGCATATACCACACTAATGTATATATATATATTTATACTCAATATTAATTATACCAGGACAAATGTCTCTCTACTCAGCATATACGACCCAGCCTATCTAATAAACTTTACACAACATCAATAAGTATATACCACACATTATATAATTATAGCTAGTGTAGCTTAAATAAAGCATAACACTGAAGATGTTAAGATGAACCCTAGAAAGTTCCATGGGCACAAAGGCCTGGTCCTGACTTTACTATCGGCTTTAACCCAATTTATACATG
>Car 08 243
ATTTGCAGTGCATACATATATATATATTACATAATGATCCTAGTACATTATATGTATATAGTACATTATGGTGTAGTACATTATATGCATAATCTTACATTAATGGTTTAAAACATACCATTAATAATACTCAAACCATTTGTTAATACTAAAAACCATCAACATTAAACTAAAAAATACATACCCATATTATTAGCTCCTACAAATAAATTAATTAAACCTGATTACTTGAATAATCCCCATACCTCCATCATAAACCTTTCTATGCATGGACTCAATTAAAATTGGACCTCAATATATTAATGTAGTAAGAGACCACCAACTGGTTTATAACTGAATGCATATAGTCCTTGATAGGTCAGGGACAAAAATCGTGGGGGTCGCACAAAATGAACTATTACTGGCATCTGGTTCCTATTTCAGGGCCATATTAGGTAAACATTCCCCCCCCGGATAACTATATCTGGCATCTGATTATTGATTTGAGTATCGATTAGTCCATGACCCACCATGCCAAGGCGTTCTTTTAAATGCATAGGGTTCTCTTTTTTTTAGGTCTCTTTCATTTGACATCGGTCACTTTCAGAGTAATAGTAAAGTAAGGTGGTACATTTCCTTGAAATAAATAGTTTAAATGTAATACTTCAAAAGCATTCATAAGAGAACCACATATGTTTATATCAGGTGCATACATCCTTAATATTACCTTCATTTATATCTAAGGTGTCCCCCCCGTCTGCCTAACACCGTTTTTGCTCGACAAACCCCCCTACCCCCCTACGCCGAATGACTCATGTTAATCCTGTCAAACCCCAAAACCAGGCAAGACTCGATCAGCGTAATTCAACAAGTGGTTATTTGCGTTGTATATAGTGATGCATATACCACACTAATGTATATATATATATTTATACTCAATATTAATTATACCAGGACAAATGTCTCTCTACTCAGCATATACGACCCAGCCTATCTAATAAACTTTACACAACATCAATAAGTATATACCACACATTATATAATTATAGCTAGTGTAGCTTAAATAAAGCATAACACTGAAGATGTTAAGATGAACCCTAGAAAGTTCCACGGGCACAAAGGCCTGGTCCTGACTTTACTATCGGCTTTAACCCAATTTATACATG
>Car 08 244
ATTTGCAGTGCATATACATATATATATTACATAATGATCCCAGTACATTATATGTATATAGTACATTATGGTGTAGTACATTATATGCATAATCTTACATTAATGGTTTAAAACATATCATTAATAATACTCAAACCATTTGCTAATACTAAAAACCATCAACATTAAACTAAAACATACATACCCATACTATTAGCTTCTACAAATAAATTAATTAAACCTGATTACTTGAATAATCCCCATACCTTCATCACAAATTTTTCTATGCACAGACTCAATTAAAATTGGACCTCAATATATTAATGTAGTAAGAGACCACCAACTGGTTTATGACTAAATGCATATAGTCCTTGATAGGTCAGGGACAAAAATCGTGGGGGTCGCACAGAATGAACTATTACTGGCATCTGGTTCCTATTTCAGGGCCATATTAGGTAAACATTCCCCCCCCGGATAACTATATCTGGCATTTGATTATTGATTTGAGTATCGATTAGTCCATGACCCACCATGCCAAGGCGTTCTTTTAAATGCATAGGGTTCTCTTTTTTTTAGGTCTCTTTCACTTGACATCGGTCACTTTCAGAGTAATAGTAAAGTAAGGTGGTACATTTCCTTGAAATAAATAGTTTAAATGTAGTACTTCAAAAGCATTCATAAAAGAACCACATATGTTTATATCAGGTGCATACATCCTTAATATTACCTTCATTTATATCTAAGGTGTCCCCCCCGTCTGCCTAACACCGTTTTTGCTCGACAAACCCCCCTACCCCCCTACGCCGAATGACTCCTGTTAATCCTGTCAAACCCCAAAACCAGGCAAGACTCGATCAGCGTAATTCAACAAGTGGTTATTTGCGTTGTATATAGTGATGCATATACCACACTAATGTATATATATATATTTATACTCAATATTAATTATAACAGGACAAATGTCTCTCTACTCAGCATATACGACCCAGCCTATCTAATAAACTTTACACAACATCAATAAGTATATACCACACATTATATAATTGTAGCTAGTGTAGCTTAAATAAAGCATAACACTGAAGATGTTAAGATGAACCCTAGAAAGTTCCACGGGCACAAAGGCCTGGTCCTGACTTTACTATCGGCTTTAACCCAATTTATACATG
>Car 08 245
ATTTGCAGTGCATACATATATATATATTACATAATGATCCTAGTACATTATATGTATATAGTACATTATGGTGTAGTACATTATATGCATAATCTTACATTAATGGTTTAAAACATACCATTAATAATACTCAAACCATTTGTTAATACTAAAAACCATCAACATTAAACTAAAAAATACATACCCATATTATTAGCTCCTACAAATAAATTAATTAAACCTGATTACTTGAATAATCCCCATACCTCCATCATAAACCTTTCTATGCATGGACTCAATTAAAATTGGACCTCAATATATTAATGTAGTAAGAGACCACCAACTGGTTTATAACTGAATGCATATAGTCCTTGATAGGTCAGGGACAAAAATCGTGGGGGTCGCACAAAATGAACTATTACTGGCATCTGGTTCCTATTTCAGGGCCATATTAGGTAAACATTCCCCCCCCGGATAACTATATCTGGCATCTGATTATTGATTTGAGTATCGATTAGTCCATGACCCACCATGCCAAGGCGTTCTTTTAAATGCATAGGGTTCTCTTTTTTTTAGGTCTCTTTCATTTGACATCGGTCACTTTCAGAGTAATAGTAAAGTAAGGTGGTACATTTCCTTGAAATAAATAGTTTAAATGTAATACTTCAAAAGCATTCATAAGAGAACCACATATGTTTATATCAGGTGCATACATCCTTAATATTACCTTCATTTATATCTAAGGTGTCCCCCCCGTCTGCCTAACACCGTTTTTGCTCGACAAACCCCCCTACCCCCCTACGCCGAATGACTCATGTTAATCCTGTCAAACCCCAAAACCAGGCAAGACTCGATCAGCGTAATTCAACAAGTGGTTATTTGCGTTGTATATAGTGATGCATATACCACACTAATGTATATATATATATTTATACTCAATATTAATTATACCAGGACAAATGTCTCTCTACTCAGCATATACGACCCAGCCTATCTAATAAACTTTACACAACATCAATAAGTATATACCACACATTATATAATTATAGCTAGTGTAGCTTAAATAAAGCATAACACTGAAGATGTTAAGATGAACCCTAGAAAGTTCCACGGGCACAAAGGCCTGGTCCTGACTTTACTATCGGCTTTAACCCAATTTATACATG
>Car 08 248
ATTTGCAGTGCATACATATATATATATTACATAATGATCCCAGTACATTATATGTATATAGTACATTATGGTGTAGTACATTATATGCATAATCTTACATTAATGGTTTAAAACATATCATTAATAATACCCAAACCATTTGCTAATACTAAAAACCATCAACATTAAACTAAAACATACATACCCATACTATTAGCTCCTACAAATAAATTAATTAAACCTGATTACTTGAATAATCCCCATACCTCCATCACAAACTTTTCTATGCACGGACTCAACTAAAATTGGACCTCAATATATTAATGTAGTAAGAGACCACCAACTGGTTTATAACTAAATGCATATAGTCCTTGATAGGTCAGGGACAAAAATCGTGGGGGTCGCACAAAATGAACTATTACTGGCATCTGGTTCCTATTTCAGGGCCATATTAGGTAAACATTCCCCCCCCGGATAACTATATCTGGCATCTGATTATTGATTTGAGTATCGATTAGTCCATGACCCACCATGCCAAGGCGTTCTTTTAAATGCATAGGGTTCTCTTTTTTTTAGGTCTCTTTCATTTGACATCGGTCACTTTCAGAGTAATAGTAAAGTAAGGTGGTACATTTCCTTGAAATAAATAGTTTAAATGTAATACTTCAAAAGCATTCATAAAAGAACCACATATGTTTATATCAGGTGCATACATCCTTAATATTACCTTCATTTATATCTAAGGTGTCCCCCCCGTCTGCCTAACACCGTTTTTGCTCGACAAACCCCCCTACCCCCCTACGCCGAATGACTCATGTTAATCCTGTCAAACCCCAAAACCAGGCAAGACTCGATCAGCGTAATTCAACAAGTGGTTATTTGCGTTGTATATAGTGATGCATATACCACACTAATGTATATATATATATTTATACTCAATATTAATTATACCAGGACAAATGTCTCTCTACTCAGCATATACGACCCAGCCTATCTAATAAACTTTACACAACATCAATAAGTATATACCACACATTATATAATTATAGCTAGTGTAGCTTAAATAAAGCATAACACTGAAGATGTTAAGATGAACCCTAGAAAGTTCCATGGGCACAAAGGCCTGGTCCTGACTTTACTATCGGCTTTAACCCAATTTATACATG
>Car 08 249
ATTTGCAGTGCATACATATATATATATTACATAATGATCCTAGTACATTATATGTATATAGTACATTATGGTGTAGTACATTATATGCATAATCTTACATTAATGGTTTAAAACATACCATTAATAATACCCAAACCATTTGTTAATACTAAAAACCATCAACATTAAACTAAAAAATACATACCCATATTATTAGCTCCTACAAATAAATTAATTAAACCTGATTACTTGAATAATCCCCATACCTCCATCATAAACCTTTCTATGCATGGACTCAATTAAAATTGGACCTCAATATATTAATGTAGTAAGAGACCACCAACTGGTTTATAACTGAATGCATATAGTCCTTGATAGGTCAGGGACAAAAATCGTGGGGGTCGCACAAAATGAACTATTACTGGCATCTGGTTCCTATTTCAGGGCCATATTAGGTAAACATTCCCCCCCCGGATAACTATATCTGGCATCTGATTATTGATTTGAGTATCGATTAGTCCATGACCCACCATGCCAAGGCGTTCTTTTAAATGCATAGGGTTCTCTTTTTTTTAGGTCTCTTTCATTTGACATCGGTCACTTTCAGAGTAATAGTAAAGTAAGGTGGTACATTTCCTTGAAATAAATAGTTTAAATGTAATACTTCAAAAGCATTCATAAGAGAACCACATATGTTTATATCAGGTGCATACATCCTTAATATTACCTTCATTTATATCTAAGGTGTCCCCCCCGTCTGCCTAACACCGTTTTTGCTCGACAAACCCCCCTACCCCCCTACGCCGAATGACTCATGTTAATCCTGTCAAACCCCAAAACCAGGCAAGACTCGATCAGCGTAATTCAACAAGTGGTTATTTGCGTTGTATATAGTGATGCATATACCACACTAATGTATATATATATATTTATACTCAATATTAATTATACCAGGACAAATGTCTCTCTACTCAGCATATACGACCCAGCCTATCTAATAAACTTTACACAACATCAATAAGTATATACCACACATTATATAATTATAGCTAGTGTAGCTTAAATAAAGCATAACACTGAAGATGTTAAGATGAACCCTAGAAAGTTCCACGGGCACAAAGGCCTGGTCCTGACTTTACTATCGGCTTTAACCCAATTTATACATG
>Car 08 250
ATTTGCAGTGCATATACATATATATATTACATAATGATCCCAGTACATTATATGTATATAGTACATTATGGTGTAGTACATTATATGCATAATCTTACATTAATGGTTTAAAACATATCATTAATAATACTCAAACCATTTGCTAATACTAAAAACCATCAACATTAAACTAAAACATACATACCCATACTATTAGCTTCTACAAATAAATTAATTAAACCTGATTACTTGAATAATCCCCATACCTTCATCACAAATTTTTCTATGCACAGACTCAATTAAAATTGGACCTCAATATATTAATGTAGTAAGAGACCACCAACTGGTTTATGACTAAATGCATATAGTCCTTGATAGGTCAGGGACAAAAATCGTGGGGGTCGCACAGAATGAACTATTACTGGCATCTGGTTCCTATTTCAGGGCCATATTAGGTAAACATTCCCCCCCCGGATAACTATATCTGGCATTTGATTATTGATTTGAGTATCGATTAGTCCATGACCCACCATGCCAAGGCGTTCTTTTAAATGCATAGGGTTCTCTTTTTTTTAGGTCTCTTTCACTTGACATCGGTCACTTTCAGAGTAATAGTAAAGTAAGGTGGTACATTTCCTTGAAATAAATAGTTTAAATGTAGTACTTCAAAAGCATTCATAAAAGAACCACATATGTTTATATCAGGTGCATACATCCTTAATATTACCTTCATTTATATCTAAGGTGTCCCCCCCGTCTGCCTAACACCGTTTTTGCTCGACAAACCCCCCTACCCCCCTACGCCGAATGACTCCTGTTAATCCTGTCAAACCCCAAAACCAGGCAAGACTCGATCAGCGTAATTCAACAAGTGGTTATTTGCGTTGTATATAGTGATGCATATACCACACTAATGTATATATATATATTTATACTCAATATTAATTATAACAGGACAAATGTCTCTCTACTCAGCATATACGACCCAGCCTATCTAATAAACTTTACACAACATCAATAAGTATATACCACACATTATATAATTGTAGCTAGTGTAGCTTAAATAAAGCATAACACTGAAGATGTTAAGATGAACCCTAGAAAGTTCCACGGGCACAAAGGCCTGGTCCTGACTTTACTATCGGCTTTAACCCAATTTATACATG
>Car 08 251
ATTTGCAGTGCATACATATATATATATTACATAATGATCCCAGTACATTATATGTATATAGTACATTATGGTGTAGTACATTATATGCATAATCTTACATTAATGGTTTAAAACATGTCATTAATAATACCCAAACCATTTGCTAATACTAAAAACCATCAACATTAAACTAAAACATACATACCCATACTATTAGCTCCTACAAATAAATTAATTAAACCTGATTACTTGAATAATCCCCATACCTCCATCACAAACTTTTCTATGCACAGACTCAATTAAAATTGGACCTCAACATATTAATGTAGTAAGAGACCACCAACTGGTTTATAACTAAATGCATATAGTCCTTGATAGGTCAGGGACAAAAATCGTGGGGGTCGCACAAAATGAACTATTACTGGCATCTGGTTCCTATTTCAGGGCCATATTAGGTAAACATTCCCCCCCCGGATAACTATATCTGGCATTTGATTATTGATTTGAGTATCGATTAGTCCATGACCCACCATGCCAAGGCGTTCTTTTAAATGCATAGGGTTCTCTTTTTTTTAGGTCTCTTTCACTTGACATCGGTCACTTTCAGAGTAATAGTAAAGTAAGGTGGTACATTTCCTTGAAATAAATAGTTTAAATGTAGTACTTCAAAAGCATTCATAAAAGAACCACATATGTTTATATCAGGTGCATACATCCTTAATATTACCTTCATTTATATCTAAGGTGTCCCCCCCGTCTGCCTAACACCGTTTTTGCTCGACAAACCCCCCTACCCCCCTACGCCGAATGACTCATGTTAATCCTGTCAAACCCCAAAACCAGGCAAGACTCGATCAGCGTAATTCAACAAGTGGTTATTTGCGTTGTATATAGTGATGCATATACCACACTAATGTATATATATATATTTATACTCAATATTAATTATACCAGGACAAATGTCTCTCTACTCAGCATATACGACCCAACCTATCTAATAAACTTTACACAACATCAATAAGTATATACCACACATTATATAATTATAGCTAGTGTAGCTTAAATAAAGCATAACACTGAAGATGTTAAGATGAACCCTAGAAAGTTCCATGGGCACAAAGGCCTGGTCCTGACTTTACTATCGGCTTTAACCCAATTTATACATG
>Car 08 252
ATTTGCAGTGCATATACATATATATATTACATAATGATCCCAGTACATTATATGTATATAGTACATTATGGTGTAGTACATTATATGCATAATCTTACATTAATGGTTTAAAACATATCATTAATAATACTCAAACCATTTGCTAATACTAAAAACCATCAACATTAAACTAAAACATACATACCCATACTATTAGCTTCTACAAATAAATTAATTAAACCTGATTACTTGAATAATCCCCATACCTTCATCACAAATTTTTCTATGCACAGACTCAATTAAAATTGGACCTCAATATATTAATGTAGTAAGAGACCACCAACTGGTTTATGACTAAATGCATATAGTCCTTGATAGGTCAGGGACAAAAATCGTGGGGGTCGCACAGAATGAACTATTACTGGCATCTGGTTCCTATTTCAGGGCCATATTAGGTAAACATTCCCCCCCCGGATAACTATATCTGGCATTTGATTATTGATTTGAGTATCGATTAGTCCATGACCCACCATGCCAAGGCGTTCTTTTAAATGCATAGGGTTCTCTTTTTTTTAGGTCTCTTTCACTTGACATCGGTCACTTTCAGAGTAATAGTAAAGTAAGGTGGTACATTTCCTTGAAATAAATAGTTTAAATGTAGTACTTCAAAAGCATTCATAAAAGAACCACATATGTTTATATCAGGTGCATACATCCTTAATATTACCTTCATTTATATCTAAGGTGTCCCCCCCGTCTGCCTAACACCGTTTTTGCTCGACAAACCCCCCTACCCCCCTACGCCGAATGACTCCTGTTAATCCTGTCAAACCCCAAAACCAGGCAAGACTCGATCAGCGTAATTCAACAAGTGGTTATTTGCGTTGTATATAGTGATGCATATACCACACTAATGTATATATATATATTTATACTCAATATTAATTATAACAGGACAAATGTCTCTCTACTCAGCATATACGACCCAGCCTATCTAATAAACTTTACACAACATCAATAAGTATATACCACACATTATATAATTGTAGCTAGTGTAGCTTAAATAAAGCATAACACTGAAGATGTTAAGATGAACCCTAGAAAGTTCCACGGGCACAAAGGCCTGGTCCTGACTTTACTATCGGCTTTAACCCAATTTATACATG
>Stm 06 173
ATTTGCAGTGCATACATATATATATATTACATAATGATCCCAGTACATTATATGTATATAGTACATTATGGTGTAGTACATTATATGCATAATCTTACATTAATGGTTTAAAACATACCATTAATAATACCCAAACCATTTGCTAATACTAAAAACCATCAACATTAAACTAAAACATACATACCCATACTATTAGCTCCTACAAATAAATTAATTAAACCTGATTACTTGAATAACCCCCATACCTCCATCACAAATTTTTCTATGCACGGACTCAATTAAAATTGGACCTCAATATATTAATGTAGTAAGAGACCACCAACTGGTTTATAACTAAATGCATATAGTCCTTGATAGGTCAGGGACAAAAATCGTGGGGGTCGCACAAAATGAACTATTACTGGCATCTGGTTCCTATTTCAGGGCCATATTAGGTAAACATTCCCCCCCCGGATAACTATATCTGGCATCTGATTATTGATTTGAGTATCGATTAGTCCATGACCCACCATGCCAAGGCGTTCTTTTAAATGCATAGGGTTCTCTTTTTTTTAGGTCTCTTTCACTTGACATTGGTCACTTTCAGGGTAATAGTAAAGTAAGGTGGTACATTTCCTTGAAATAAATAGTTTAGATGTAATACTTCAAAAGCATTCATAAAAGAACCACATATGTTTATATCAGGTGCATACATCCTTAATATTACCTTCATTTATATCTAAGGTGTCCCCCCCGTCTGCCTAACACCGTTTTTGCTCGACAAACCCCCCTACCCCCCTACGCCGAATGACTCATGTTAATCCTGTCAAACCCCAAAACCAGGCAAGACTCGATCAGCGTAATTCAACAAGTGGTTATTTGCGTTGTATATAGTGATGCATATACCACACTAATGTATATATATATATTTATACTCAATATTAATTATACCAGGACAAATGTCTCTCTACTCAGCATATACGACCCAGCCTATCTAATAAACTTTACACAACATCAATAAGTATATACCACACATTATATAATTATAGCTAGTGTAGCTTAAATAAAGCATAACACTGAAGATGTTAAGATGAACCCTAGAAAGTTCCATGGGCACAAAGGCCTGGTCCTGACTTTACTATCGGCTTTAACCCAATTTATACATG
>Stm 06 174
ATTTGCAGTGCATACATATATATATATTACATAATGATCCCAGTACATTATATGTATATAGTACATTATGGTGTAGTACATTATATGCATAATCTTACATTAATGGTTTAAAACATATCATTAATAATACCCAAACCATTTGCTAATACTAAAAACCATCAGCATTAAACTAAAACATACATACCCATACTATTAGCTCCTACAAATAAATTAATTAAACCTGATTACTTGAATAACCCCCATACCTCCATCACAAACTTTTCTATGCATGGACTCAATTAAAATTGGACCTCAATATATTAATGTAGTAAGAGACCACCAACTGGTTTATAACTAAATGCATATAGTCCTTGATAGGTCAGGGACAAAAATCGTGGGGGTCGCACAAAATGAACTATTACTGGCATCTGGTTCCTATTTCAGGGCCATATTAGGTAAACATTCCCCCCCCGGATAACTATATCTGGCATCTGATTATTGATTTGAGTATCGATTAGTCCATGACCCACCATGCCAAGGCGTTCTTTTAAATGCATAGGGTTCTCTTTTTTTTAGGTCTCTTTCACTTGACATTGGTCACTTTCAGAGTAATAGTAAAGTAAGGTGGTACATTTCCTTGAAATAAATAGTTTAGATGTAATACTTCAAAAGCATTCATAAAAGAACCACATATGTTTATATCAGGTGCATACATCCTTAATATTACCTTCATTTATATCTAAGGTGTCCCCCCCGTCTGCCTAACACCGTTTTTGCTCGACAAACCCCCCTACCCCCCTACGCCGAATGACTCATGTTAATCCTGTCAAACCCCAAAACCAGGCAAGACTCGATCAGCGTAATTCAACAAGTGGTTATTTGCGTTGTATATAGTGATGCATATACCACACTAATGTATATATATATATTTATACTCAATATTAATTATACCAGGACAAATGTCTCTCTACTCAGCATATACGACCCAGCCTATCTAATAAACTTTACACAACATCAATAAGTATATACCACACATTATATAATTATAGCTAGTGTAGCTTAAATAAAGCATAACACTGAAGATGTTAAGATGAACCCTAGAAAGTTCCATGGGCACAAAGGCCTGGTCCTGACTTTACTATCGGCTTTAACCCAATTTATACATG
>Stm 06 175
ATTTGCAGTGCATACATATATATATATTACATAATGATCCCAGTACATTATATGTATATAGTACATTATGGTGTAGTACATTATATGCATAATCTTACATTAATGGTTTAAAACATATCATTAATAATACCCAAACCATTTGCTAATACTAAAAACCATCAGCATTAAACTAAAACATACATACCCATACTATTAGCTCCTACAAATAAATTAATTAAACCTGATTACTTGAATAATCCCCATACCTCCATCACAAATTTTTCTATGCACAGACTCAATTAAAATTGGACCTCAATATATTAATGTAGTAAGAGACCACCAACTGGTTTATAACTAAATGCATATAGTCCTTGATAGGTCAGGGACAAAAATCGTGGGGGTCGCACAAAATGAACTATTACTGGCATCTGGTTCCTATTTCAGGGCCATATTAGGTAAACATTCCCCCCCCGGATAACTATATCTGGCATCTGATTATTGATTTGAGTATCGATTAGTCCATGACCCACCATGCCAAGGCGTTCTTTTAAATGCATAGGGTTCTCTTTTTTTTAGGTCTCTTTCACTTGACATCGGTCACTTTCAGAGTAATAGTAAAGTAAGGTGGTACATTTCCTTGAAATAAATAGTTTAAATGTAATACTTCAAAAGCATTCATAAAAGAACCACATATGTTTATATCAGGTGCATACATCCTTAATATTACCTTCATTTATATCTAAGGTGTCCCCCCCGTCTGCCTAACACCGTTTTTGCTCGACAAACCCCCCTACCCCCCTACGCCGAATGACTCATGTTAATCCTGTCAAACCCCAAAACCAGGCAAGACTCGATCAGCGTAATTCAACAAGTGGTTATTTGCGTTGTATATAGTGATGCATATACCACACTAATGTATATATATATATTTATACTCAATATTAATTATACCAGGACAAATGTCTCTCTACTCAGCATATACGACCCAGCCTATCTAATAAACTTTACACAACATCAATAAGTATATACCACACATTATATAATTATAGCTAGTGTAGCTTAAATAAAGCATAACACTGAAGATGTTAAGATGAACCCTAGAAAGTTCCATGGGCACAAAGGCCTGGTCCTGACTTTACTATCGGCTTTAACCCAATTTATACATG
>Stm 06 176
ATTTGCAGTGCATATACATATATATATTACATAATGATCCCAGTACATTATATGTATATAGTACATTATGGTGTAGTACATTATATGCATAATCTTACATTAATGGTTTAAAACATATCATTAATAATACTCAAACCATTTGCTAATACTAAAAACCATCAACATTAAACTAAAACATACATACCCATACTATTAGCTTCTACAAATAAGTTAATTAAACCTGATTACTTGAATAATCCCCATACCTTCATCACAAATTTTTCTATGCACAGACTCAATTAAAATTGGACCTCAATATATTAATGTAGTAAGAGACCACCAACTGGTTTATGACTAAATGCATATAGTCCTTGATAGGTCAGGGACAAAAATCGTGGGGGTCGCACAGAATGAACTATTACTGGCATCTGGTTCCTATTTCAGGGCCATATTAGGTAAACATTCCCCCCCCGGATAACTATATCTGGCATTTGATTATTGATTTGAGTATCGATTAGTCCATGACCCACCATGCCAAGGCGTTCTTTTAAATGCATAGGGTTCTCTTTTTTTTAGGTCTCTTTCACTTGACATCGGTCACTTTCAGAGTAATAGTAAAGTAAGGTGGTACATTTCCTTGAAATAAATAGTTTAAATGTAGTACTTCAAAAGCATTCATAAAAGAACCACATATGTTTATATCAGGTGCATACATCCTTAATATTACCTTCATTTATATCTAAGGTGTCCCCCCCGTCTGCCTAACACCGTTTTTGCTCGACAAACCCCCCTACCCCCCTACGCCGAATGACTCCTGTTAATCCTGTCAAACCCCAAAACCAGGCAAGACTCGATCAGCGTAATTCAACAAGTGGTTATTTGCGTTGTATATAGTGATGCATATACCACACTAATGTATATATATATATTTATACTCAATATTAATTATAACAGGACAAATGTCTCTCTACTCAGCATATACGACCCAGCCTATCTAATAAACTTTACACAACATCAATAAGTATATACCACACATTATATAATTGTAGCTAGTGTAGCTTAAATAAAGCATAACACTGAAGATGTTAAGATGAACCCTAGAAAGTTCCACGGGCACAAAGGCCTGGTCCTGACTTTACTATCGGCTTTAACCCAATTTATACATG
>Stm 06 177
ATTTGCAGTGCATATACATATATATATTACATAATGATCCCAGTACATTATATGTATATAGTACATTATGGTGTAGTACATTATATGCATAATCTTACATTAATGGTTTAAAACATATCATTAATAATACCCAAACCATTTGCTAATACTAAAAACCATCAACATTAAACTAAAACATACATACCCATACTATTAGCTTCTACAAATAAATTAATTAAACCTGATTACTTGAATAATCCCCATACCTTCATCACAAATTTTTCTATGCACAGACTCAATTAAAATTGGACCTCAATATATTAATGTAGTAAGAGACCACCAACTGGTTTATGACTAAATGCATATAGTCCTTGATAGGTCAGGGACAAAAATCGTGGGGGTCGCACAGAATGAACTATTACTGGCATCTGGTTCCTATTTCAGGGCCATATTAGGTAAACATTCCCCCCCCGGATAACTATATCTGGCATTTGATTATTGATTTGAGTATCGATTAGTCCATGACCCACCATGCCAAGGCGTTCTTTTAAATGCATAGGGTTCTCTTTTTTTTAGGTCTCTTTCACTTGACATCGGTCACTTTCAGAGTAATAGTAAAGTAAGGTGGTACATTTCCTTGAAATAAATAGTTTAAATGTAGTACTTCAAAAGCATTCATAAAAGAACCACATATGTTTATATCAGGTGCATACATCCTTAATATTACCTTCATTTATATCTAAGGTGTCCCCCCCGTCTGCCTAACACCGTTTTTGCTCGACAAACCCCCCTACCCCCCTACGCCGAATGACTCCTGTTAATCCTGTCAAACCCCAAAACCAGGCAAGACTCGATCAGCGTAATTCAACAAGTGGTTATTTGCGTTGTATATAGTGATGCATATACCACACTAATGTATATATATATATTTATACTCAATATTAATTATAACAGGACAAATGTCTCTCTACTCAGCATATACGACCCAGCCTATCTAATAAACTTTACACAACATCAATAAGTATATACCACACATTATATAATTGTAGCTAGTGTAGCTTAAATAAAGCATAACACTGAAGATGTTAAGATGAACCCTAGAAAGTTCCACGGGCACAAAGGCCTGGTCCTGACTTTACTATCGGCTTTAACCCAATTTATACATG
>Stm 06 178
ATTTGCAGTGCATACATATATATATATTACATAATGATCCCAGTACATTATATGTATATAGTACATTATGGTGTAGTACATTATATGCATAATCTTACATTAATGGTTTAAAACATATCATTAATAATACCCAAACCATTTGCTAATACTAAAAACCATCAACATTAAACTAAAACATACATACCCATACTATTAGCTCCTACAAATAAATTAATTAAACCTGATTACTTGAATAATCCCCATACCTCCATCACAAACTTTTCTATGCACGGACTCAACTAAAATTGGACCTCAATATATTAATGTAGTAAGAGACCACCAACTGGTTTATAACTAAATGCATATAGTCCTTGATAGGTCAGGGACAAAAATCGTGGGGGTCGCACAAAATGAACTATTACTGGCATCTGGTTCCTATTTCAGGGCCATATTAGGTAAACATTCCCCCCCCGGATAACTATATCTGGCATCTGATTATTGATTTGAGTATCGATTAGTCCATGACCCACCATGCCAAGGCGTTCTTTTAAATGCATAGGGTTCTCTTTTTTTTAGGTCTCTTTCATTTGACATCGGTCACTTTCAGAGTAATAGTAAAGTAAGGTGGTACATTTCCTTGAAATAAATAGTTTAAATGTAATACTTCAAAAGCATTCATAAAAGAACCACATATGTTTATATCAGGTGCATACATCCTTAATATTACCTTCATTTATATCTAAGGTGTCCCCCCCGTCTGCCTAACACCGTTTTTGCTCGACAAACCCCCCTACCCCCCTACGCCGAATGACTCATGTTAATCCTGTCAAACCCCAAAACCAGGCAAGACTCGATCAGCGTAATTCAACAAGTGGTTATTTGCGTTGTATATAGTGATGCATATACCACACTAATGTATATATATATATTTATACTCAATATTAATTATACCAGGACAAATGTCTCTCTACTCAGCATATACGACCCAGCCTATCTAATAAACTTTACACAACATCAATAAGTATATACCACACATTATATAATTATAGCTAGTGTAGCTTAAATAAAGCATAACACTGAAGATGTTAAGATGAACCCTAGAAAGTTCCATGGGCACAAAGGCCTGGTCCTGACTTTACTATCGGCTTTAACCCAATTTATACATG
>Stm 06 179
ATTTGCAGTGCATACATATATATATATTACATAATGATCCCAGTACATTATATGTATATAGTACATTATGGTGTAGTACATTATATGCATAATCTTACATTAATGGTTTAAAACATATCATTAATAATACCCAAACCATTTGCTAATACTAAAAACCATCAGCATTAAACTAAAACATACATACCCATACTATTAGCTCCTACAAATAAATTAATTAAACCTGATTACTTGAATAATCCCCATACCTCCATCACAAACTTTTCTATGCACAGACTCAATTAAAATTGGACCTCAATATATTAATGTAGTAAGAGACCACCAACTGGTTTATAACTAAATGCATATAGTCCTTGATAGGTCAGGGACAAAAATCGTGGGGGTCGCACAAAATGAACTATTACTGGCATCTGGTTCCTATTTCAGGGCCATATTAGGTAAACATTCCCCCCCCGGATAACTATATCTGGCATCTGATTATTGATTTGAGTATCGATTAGTCCATGACCCACCATGCCAAGGCGTTCTTTTAAATGCATAGGGTTCTCTTTTTTTTAGGTCTCTTTCACTTGACATCGGTCACTTTCAGAGTAATAGTAAAGTAAGGTGGTACATTTCCTTGAAATAAATAGTTTAAATGTAATACTTCAAAAGCATTCATAAAAGAACCACATATGTTTATATCAGGTGCATACATCCTTAATATTACCTTCATTTATATCTAAGGTGTCCCCCCCGTCTGCCTAACACCGTTTTTGCTCGACAAACCCCCCTACCCCCCTACGCCGAATGACTCATGTTAATCCTGTCAAACCCCAAAACCAGGCAAGACTCGATCAGCGTAATTCAACAAGTGGTTATTTGCGTTGTATATAGTGATGCATATACCACACTAATGTATATATATATATTTATACTCAATATTAATTATACCAGGACAAATGTCTCTCTACTCAGCATATACGACCCAGCCTATCTAATAAACTTTACACAACATCAATAAGTATATACCACACATTATATAATTATAGCTAGTGTAGCTTAAATAAAGCATAACACTGAAGATGTTAAGATGAACCCTAGAAAGTTCCATGGGCACAAAGGCCTGGTCCTGACTTTACTATCGGCTTTAACCCAATTTATACATG
>Stm 06 180
ATTTGCAGTGCATACATATATATATATTACATAATGATCCCAGTACATTATATGTATATAGTACATTATGGTGTAGTACATTATATGCATAATCTTACATTAATGGTTTAAAACATATCATTAATAATACCCAAACCATTTGCTAATACTAAAAACCATCAGCATTAAACTAAAACATACATACCCATACTATTAGCTCCTACAAATAAATTAATTAAACCTGATTACTTGAATAACCCCCATACCTCCATCACAAACTTTTCTATGCACGGACTCAATTAAAATTGGACCTCAATATATTAATGTAGTAAGAGACCACCAACTGGTTTATAACTAAATGCATATAGTCCTTGATAGGTCAGGGACAAAAATCGTGGGGGTCGCACAAAATGAACTATTACTGGCATCTGGTTCCTATTTCAGGGCCATATTAGGTAAACATTCCCCCCCCGGATAACTATATCTGGCATCTGATTATTGATTTGAGTATCGATTAGTCCATGACCCACCATGCCAAGGCGTTCTTTTAAATGCATAGGGTTCTCTTTTTTTTAGGTCTCTTTCACTTGACATTGGTCACTTTCAGAGTAATAGTAAAGTAAGGTGGTACATTTCCTTGAAATAAATAGTTTAGATGTAATACTTCAAAAGCATTCATAAAAGAACCACATATGTTTATATCAGGTGCATACATCCTTAATATTACCTTCATTTATATCTAAGGTGTCCCCCCCGTCTGCCTAACACCGTTTTTGCTCGACAAACCCCCCTACCCCCCTACGCCGAATGACTCATGTTAATCCTGTCAAACCCCAAAACCAGGCAAGACTCGATCAGCGTAATTCAACAAGTGGTTATTTGCGTTGTATATAGTGATGCATATACCACACTAATGTATATATATATATTTATACTCAATATTAATTATACCAGGACAAATGTCTCTCTACTCAGCATATACGACCCAGCCTATCTAATAAACTTTACACAACATCAATAAGTATATACCACACATTATATAATTATAGCTAGTGTAGCTTAAATAAAGCATAACACTGAAGATGTTAAGATGAACCCTAGAAAGTTCCATGGGCACAAAGGCCTGGTCCTGACTTTACTATCGGCTTTAACCCAATTTATACATG
>Stm 06 182
ATTTGCAGTGCATATACATATATATATTACATAATGATCCCAGTACATTATATGTATATAGTACATTATGGTGTAGTACATTATATGCATAATCTTACATTAATGGTTTAAAACATATCATTAATAATACTCAAACCATTTGCTAATACTAAAAACCATCAACATTAAACTAAAACATACATACCCATACTATTAGCTTCTACAAATAAATTAATTAAACCTGATTACTTGAATAATCCCCATACCTTCATCACAAATTTTTCTATGCACAGACTCAATTAAAATTGGACCTCAATATATTAATGTAGTAAGAGACCACCAACTGGTTTATGACTAAATGCATATAGTCCTTGATAGGTCAGGGACAAAAATCGTGGGGGTCGCACAGAATGAACTATTACTGGCATCTGGTTCCTATTTCAGGGCCATATTAGGTAAACATTCCCCCCCCGGATAACTATATCTGGCATTTGATTATTGATTTGAGTATCGATTAGTCCATGACCCACCATGCCAAGGCGTTCTTTTAAATGCATAGGGTTCTCTTTTTTTTAGGTCTCTTTCACTTGACATCGGTCACTTTCAGAGTAATAGTAAAGTAAGGTGGTACATTTCCTTGAAATAAATAGTTTAAATGTAGTACTTCAAAAGCATTCATAAAAGAACCACATATGTTTATATCAGGTGCATACATCCTTAATATTACCTTCATTTATATCTAAGGTGTCCCCCCCGTCTGCCTAACACCGTTTTTGCTCGACAAACCCCCCTACCCCCCTACGCCGAATGACTCCTGTTAATCCTGTCAAACCCCAAAACCAGGCAAGACTCGATCAGCGTAATTCAACAAGTGGTTATTTGCGTTGTATATAGTGATGCATATACCACACTAATGTATATATATATATTTATACTCAATATTAATTATAACAGGACAAATGTCTCTCTACTCAGCATATACGACCCAGCCTATCTAATAAACTTTACACAACATCAATAAGTATATACCACACATTATATAATTGTAGCTAGTGTAGCTTAAATAAAGCATAACACTGAAGATGTTAAGATGAACCCTAGAAAGTTCCACGGGCACAAAGGCCTGGTCCTGACTTTACTATCGGCTTTAACCCAATTTATACATG
>Stm 06 183
ATTTGCAGTGCATACATATATATATATTACATAATGATCCCAGTACATTATATGTATATAGTACATTATGGTGTAGTACATTATATGCATAATCTTACATTAATGGTTTAAAACATATCATTAATAATACCCAAACCATTTGCTAATACTAAAAACCATCAACATTAAACTAAAACATACATACCCATACTATTAGCTCCTACAAATAAATTAATTAAACCTGATTACTTGAATAATCCCCATACCTCCATCACAAACTTTTCTATGCACAGACTCAATTAAAATTGGACCTCAATATATTAATGTAGTAAGAGACCACCAACTGGTTTATAACTAAATGCATATAGTCCTTGATAGGTCAGGGACAAAAATCGTGGGGGTCGCACAAAATGAACTATTACTGGCATCTGGTTCCTATTTCAGGGCCATATTAGGTAAACATTCCCCCCCCGGATAACTATATCTGGCATCTGATTATTGATTTGAGTATCGATTAGTCCATGACCCACCATGCCAAGGCGTTCTTTTAAATGCATAGGGTTCTCTTTTTTTTAGGTCTCTTTCACTTGACATTGGTCACTTTCAGGGTAATAGTAAAGTAAGGTGGTACATTTCCTTGAAATAAATAGTTTAAATGTAATACTTCAAAAGCATTCATAAAAGAACCACATATGTTTATATCAGGTGCATACATCCTTAATATTACCTTCATTTATATCTAAGGTGTCCCCCCCGTCTGCCTAACACCGTTTTTGCTCGACAAACCCCCCTACCCCCCTACGCCGAATGACTCATGTTAATCCTGTCAAACCCCAAAACCAGGCAAGACTCGATCAGCGTAATTCAACAAGTGGTTATTTGCGTTGTATATAGTGATGCATATACCACACTAATGTATATATATATATTTATACTCAATATTAATTATACCAGGACAAATGTCTCTCTACTCAGCATATACGACCCAGCCTATCTAATAAACTTTACACAACATCAATAAGTATATACCACACATTATATAATTATAGCTAGTGTAGCTTAAATAAAGCATAACACTGAAGATGTTAAGATGAACCCTAGAAAGTTCCATGGGCACAAAGGCCTGGTCCTGACTTTACTATCGGCTTTAACCCAATTTATACATG
>Stm 06 184
ATTTGCAGTGCATACATATATATGTATTACATAATGATCCCAGTACATTATATGTATATAGTACATTATGGTGTAGTACATTATATGCATAATCTTACATTAATGGTTTAAAACATATCATTAATAATACTCAAACCATTTACTAATACTAAAAACCATCAGCATTAAACTAAAACATACATACCCATACTATTAGCTCCTACAAATAAATTAATTAAACCTGATTACTTGAATAATCCCCATACCTCCATCACAAATTTTTCTATGCACAGACTCAATTAAAATTGGACCTCAATATATTAATGTAGTAAGAGACCACCAACTGGTTTATAACTAAATGCATATAGTCCTTGATAGGTCAGGGACAAAAATCGTGGGGGTCGCACAAAATGAACTATTACTGGCATCTGGTTCCTATTTCAGGGCCATATTAGGTAAACATTCCCCCCCCGGATAACTATATCTGGCATCTGATTATTGATTTGAGTATCGATTAGTCCATGACCCACCATGCCAAGGCGTTCTTTTAAATGCATAGGGTTCTCTTTTTTTTAGGTCTCTTTCACTTGACATTGGTCACTTTCAGAGTAATAGTAAAGTAAGGTGGTACATTTCCTTGAAATAAATAGTTTAAATGTAATACTTCAAAAGCATTCATAAAAGAACCACATATGTTTATATCAGGTGCATACATCCTTAATATTACCTTCATTTATATCTAAGGTGTCCCCCCCGTCTGCCTAACACCGTTTTTGCTCGACAAACCCCCCTACCCCCCTACGCCGAATGACTCATGTTAATCCTGTCAAACCCCAAAACCAGGCAAGACTCGATCAGCGTAATTCAACAAGTGGTTATTTGCGTTGTATATAGTGATGCATATACCACACTAATGTATATATATATATTTATACTCAATATTAATTATACCAGGACAAATGTCTCTCTACTCAGCATATACGACCCAGCCTATCTAATAAACTTTACACAACATCAATAAGTATATACCACACATTATATAATTATAGCTAGTGTAGCTTAAATAAAGCATAACACTGAAGATGTTAAGATGAACCCTAGAAAGTTCCATGGGCACAAAGGCCTGGTCCTGACTTTACTATCGGCTTTAACCCAATTTATACATG
>Stm 06 185
ATTTGCAGTGCATATACATATATATATTACATAATGATCCCAGTACATTATATGTATATAGTACATTATGGTGTAGTACATTATATGCATAATCTTACATTAATGGTTTAAAACATATCATTAATAATACTCAAACCATTTGCTAATACTAAAAACCATCAACATTAAACTAAAACATACATACCCATACTATTAGCTTCTACAAATAAATTAATTAAACCTGATTACTTGAATAATCCCCATACCTTCATCACAAATTTTTCTATGCACAGACTCAATTAAAATTGGACCTCAATATATTAATGTAGTAAGAGACCACCAACTGGTTTATAACTAAATGCATATAGTCCTTGATAGGTCAGGGACAAAAATCGTGGGGGTCGCACAGAATGAACTATTACTGGCATCTGGTTCCTATTTCAGGGCCATATTAGGTAAACATTCCCCCCCCGGATAACTATATCTGGCATTTGATTATTGATTTGAGTATCGATTAGTCCATGACCCACCATGCCAAGGCGTTCTTTTAAATGCATAGGGTTCTCTTTTTTTTAGGTCTCTTTCACTTGACATCGGTCACTTTCAGAGTAATAGTAAAGTAAGGTGGTACATTTCCTTGAAATAAATAGTTTAAATGTAGTACTTCAAAAGCATTCATAAAAGAACCACATATGTTTATATCAGGTGCATACATCCTTAATATTACCTTCATTTATATCTAAGGTGTCCCCCCCGTCTGCCTAACACCGTTTTTGCTCGACAAACCCCCCTACCCCCCTACGCCGAATGACTCCTGTTAATCCTGTCAAACCCCAAAACCAGGCAAGACTCGATCAGCGTAATTCAACAAGTGGTTATTTGCGTTGTATATAGTGATGCATATACCACACTAATGTATATATATATATTTATACTCAATATTAATTATAACAGGACAAATGTCTCTCTACTCAGCATATACGACCCAGCCTATCTAATAAACTTTACACAACATCAATAAGTATATACCACACATTATATAATTGTAGCTAGTGTAGCTTAAATAAAGCATAACACTGAAGATGTTAAGATGAACCCTAGAAAGTTCCACGGGCACAAAGGCCTGGTCCTGACTTTACTATCGGCTTTAACCCAATTTATACATG
>Stm 06 186
ATTTGTAGTGCATATACATATATATATTACATAATGATCCCAGTACATTATATGTATATAGTACATTATGGTGTAGTACATTATATGCATAATCTTACATTAATGGTTTAAAACATATCATTAATAATACTCAAACCATTTGCTAATACTAAAAACCATCAACATTAAACTAAAACATACATACCCATACTATTAGCTTCTACAAATAAATTAATTAAACCTGATTACTTGAATAATCCCCATACCTTCATCACAAATTTTTCTATGCACAGACTCAATTAAAATTGGACCTCAATATATTAATGTAGTAAGAGACCACCAACTGGTTTATAACTAAATGCATATAGTCCTTGATAGGTCAGGGACAAAAATCGTGGGGGTCGCACAGAATGAACTATTACTGGCATCTGGTTCCTATTTCAGGGCCATATTAGGTAAACATTCCCCCCCCGGATAACTATATCTGGCATTTGATTATTGATTTGAGTATCGATTAGTCCATGACCCACCATGCCAAGGCGTTCTTTTAAATGCATAGGGTTCTCTTTTTTTTAGGTCTCTTTCACTTGACATCGGTCACTTTCAGAGTAATAGTAAAGTAAGGTGGTACATTTCCTTGAAATAAATAGTTTAAATGTAGTACTTCAAAAGCATTCATAAAAGAACCACATATGTTTATATCAGGTGCATACATCCTTAATATTACCTTCATTTATATCTAAGGTGTCCCCCCCGTCTGCCTAACACCGTTTTTGCTCGACAAACCCCCCTACCCCCCTACGCCGAATGACTCCTGTTAATCCTGTCAAACCCCAAAACCAGGCAAGACTCGATCAGCGTAATTCAACAAGTGGTTATTTGCGTTGTATATAGTGATGCATATACCACACTAATGTATATATATATATTTATACTCAATATTAATTATAACAGGACAAATGTCTCTCTACTCAGCATATACGACCCAGCCTATCTAATAAACTTTACACAACATCAATAAGTATATACCACACATTATATAATTGTAGCTAGTGTAGCTTAAATAAAGCATAACACTGAAGATGTTAAGATGAACCCTAGAAAGTTCCACGGGCACAAAGGCCTGGTCCTGACTTTACTATCGGCTTTAACCCAATTTATACATG
>Stm 06 187
ATTTGCAGTGCATACATATATATATATTACATAATGATCCCAGTACATTATATGTATATAGTACATTATGGTGTAGTACATTATATGCATAATCTTACATTAATGGTTTAAAACATATCATTAATAATACCCAAACCATTTGCTAATACTAAAAACCATCAACATTAAACTAAAACATACATACCCATACTATTAGCTCCTACAAACAAATTAATTAAACCTGATTACTTGAATAATCCCCATACCTCCATCACAAATTTTTCTATGCACAGACTCAATTAAAATTGGACCTCAATATATTAATGTAGTAAGAGACCACCAACTGGTTTATAACTAAATGCATATAGTCCTTGATAGGTCAGGGACAAAAATCGTGGGGGTCGCACAAAATGAACTATTACTGGCATCTGGTTCCTATTTCAGGGCCATATTAGGTAAACATTCCCCCCCCGGATAACTATATCTGGCATCTGATTATTGATTTGAGTATCGATTAGTCCATGACCCACCATGCCAAGGCGTTCTTTTAAATGCATAGGGTTCTCTTTTTTTTAGGTCTCTTTCACTTGACATCGGTCACTTTCAGAGTAATAGTAAAGTAAGGTGGTACATTTCCTTGAAATAAATAGTTTAAATGTAACACTTCAAAAGCATTCATAAAAGAACCACATATGTTTATATCAGGTGCATACATCCTTAATATTACCTTCATTTATATCTAAGGTGTCCCCCCCGTCTGCCTAACACCGTTTTTGCTCGACAAACCCCCCTACCCCCCTACGCCGAATGACTCATGTTAATCCTGTCAAACCCCAAAACCAGGCAAGACTCGATCAGCGTAATTCAACAAGTGGTTATTTGCGTTGTATATAGTGATGCATATACCACACTAATGTATATATATATATTTATACTCAATATTAATTATACCAGGACAAATGTCTCTCTACTCAGCATATACGACCCAGCCTATCTAATAAACTTTACACAACATCAATAAGTATATACCACACATTATATAATTATAGCTAGTGTAGCTTAAATAAAGCATAACACTGAAGATGTTAAGATGAACCCTAGAAAGTTCCATGGGCACAAAGGCCTGGTCCTGACTTTACTATCGGCTTTAACCCAATTTATACATG
>Stm 08 364
ATTTGCAGTGCATACATATATATATATTACATAATGATCCCAGTACATTATATGTATATAGTACATTATGGTGTAGTACATTATATGCATAATCTTACATTAATGGTTTAAAACATATCATTAATAATACTCAAACCATTTGCTAATACTAAAAACCATCAGCATTAAACTAAAACATACATACCCATACTATTAGCTCCTACAAATAAATTAATTAGACCTGATTACTTGAATAATCCCCATACCTCCATCACAAACTTTTCTATGCACAGACTCAATTAAAATTGGACCTCAATATATTAATGTAGTAAGAGACCACCAACTGGTTTATAACTAAATGCATATAGTCCTTGATAGGTCAGGGACAAAAATCGTGGGGGTCGCACAAGATGAACTATTACTGGCATCTGGTTCCTATTTCAGGGCCATATTAGGTAAACATTCCCCCCCCGGATAACTATATCTGGCATCTGATTATTGATTTGAGTATCGATTAGTCCATGACCCACCATGCCAAGGCGTTCTTTTAAATGCATAGGGTTCTCTTTTTTTTAGGTCTCTTTCACTTGACATTGGTCACTTTCAGGGTAATAGTAAAGTAAGGTGGTACATTTCCTTGAAATAAATAGTTTAAATGTAATACTTCAAAAGCATTCATAAAAGAACCACATATATTTATATCAGGTGCATACATCCTTAATATTACCTTCATTTATATCTAAGGTGTCCCCCCCGTCTGCCTAACACCGTTTTTGCTCGACAAACCCCCCTACCCCCCTACGCCGAATGACTCATGTTAATCCTGTCAAACCCCAAAACCAGGCAAGACTCGATCAGCGTAATTCAACAAGTGGTTATTTGCGTTGTATATAGTGATGCATATACCACACTAATGTATATATATATATTTATACTCAATATTAATTATACCAGGACAAATGTCTCTCTACTCAGCATATACGACCCAGCCTATCTAATAAACTTTACACAACATCAATAAGTATATACCACACATTATATAATTATAGCTAGTGTAGCTTAAATAAAGCATAACACTGAAGATGTTAAGATGAACCCTAGAAAGTTCCATGGGCACAAAGGCCTGGTCCTGACTTTACTATCGGCTTTAACCCAATTTATACATG
>Stm 08 365
ATTTGCAGTGCATATACATATATATATTACATAATGATCCCAGTACATTATATGTATATAGTACATTATGGTGTAGTACATTATATGCATAATCTTACATTAATGGTTTAAAACATATCATTAATAATACTCAAACCATTTGCTAATACTAAAAACCATCAACATTAAACTAAAACATACATACCCATACTATTAGCTTCTACAAATAAATTAATTAAACCTGATTACTTGAATAATCCCCATACCTTCATCACAAATTTTTCTATGCACAGACTCAATTAAAATTGGACCTCAATATATTAATGTAGTAAGAGACCACCAACTGGTTTATGACTAAATGCATATAGTCCTTGATAGGTCAGGGACAAAAATCGTGGGGGTCGCACAGAATGAACTATTACTGGCATCTGGTTCCTATTTCAGGGCCATATTAGGTAAACATTCCCCCCCCGGATAACTATATCTGGCATTTGATTATTGATTTGAGTATCGATTAGTCCATGACCCACCATGCCAAGGCGTTCTTTTAAATGCATAGGGTTCTCTTTTTTTTAGGTCTCTTTCACTTGACATCGGTCACTTTCAGAGTAATAGTAAAATAAGGTGGTACATTTCCTTGAAATAAATAGTTTAAATGTAGTACTTCAAAAGCATTCATAAAAGAACCACATATGTTTATATCAGGTGCATACATCCTTAATATTACCTTCATTTATATCTAAGGTGTCCCCCCCGTCTGCCTAACACCGTTTTTGCTCGACAAACCCCCCTACCCCCCTACGCCGAATGACTCCTGTTAATCCTGTCAAACCCCAAAACCAGGCAAGACTCGATCAGCGTAATTCAACAAGTGGTTATTTGCGTTGTATATAGTGATGCATATACCACACTAATGTATATATATATATTTATACTCAATATTAATTATAACAGGACAAATGTCTCTCTACTCAGCATATACGACCCAGCCTATCTAATAAACTTTACACAACATCAATAAGTATATACCACACATTATATAATTGTAGCTAGTGTAGCTTAAATAAAGCATAACACTGAAGATGTTAAGATGAACCCTAGAAAGTTCCACGGGCACAAAGGCCTGGTCCTGACTTTACTATCGGCTTTAACCCAATTTATACATG
>Stm 08 366
ATTTGCAGTGCATATATATATATGTATTACATAATGATCCCAGTACATTATATGTATATAGTACATTATGGTGTAGTACATTATATGCATAATCTTACATTAATGGTTTAAAACATACCACTAATAATACCCAAACCATTTGCTAATACTAAAAACCATCAACATTAAACTAAAACACACATACCCATACTATTAGCTCCTACAAATAAATTAATTAAACCTGATTACTTGAATAATCCCCATACCTCCATCACAAACTTTTCTATGCACAGACTCAATTAAAATTGGACCTCAATATATTAATGTAGTAAGAGACCACCAACTGGTTTATAACTAAATGCATATAGTCCTTGATAGGTCAGGGACAAAAATTGTGGGGGTCGCACAAAATGAACTATTACTGGCATCTGGTTCCTATTTCAGGGCCATATTAGGTAAACATTCCCCCCCCGGATAACTATATCTGGCATTTGATTATTGATTTGAGTATCGATTAGTCCATGACCCACCATGCCAAGGCGTTCTTTTAAATGCATAGGGTTCTCTTTTTTTTAGGTCTCTTTCATTTGGCATCGGTCACTTTCAGAGTAATAGTAAAGTAAGGTGGTACATTTCCTTGAAATAAATAGTTTAAATGTAGTACTTCAAAAGCATTCATAAAAGAACCACATATGTTTATATCAGGTGCATACATCCTTAATATTACCTTCATTTATATCTAAGGTGTCCCCCCCGTCTGCCTAACACCGTTTTTGCTCGACAAACCCCCCTACCCCCCTACGCCGAATGACTCATGTTAATCCTGTCAAACCCCAAAACCAGGCAAGACTCGATCAGCGTAATTCAACAAGTGGTTATTTGCGTTGTATATAGTGATGCATATACCACACTAATGTATATATATATATTTATACTCAATATTAATTATACCAGGACAAATGTCTCTCTACTCAGCATATACGACCCAGCCTATCTAATAAACTTTACACAACATCAATAAGTATATACCACACATTATATAATTGTAGCTAGTGTAGCTTAAATAAAGCATAACACTGAAGATGTTAAGATGAACCCTAGAAAGTTCCACGGGCACAAAGGCCTGGTCCTGACTTTACTATCGGCTTTAACCCAATTTATACATG
>Stm 08 367
ATTTGCAGTGCATATACATATATATATTACATAATGATCCCAGTACATTATATGTATATAGTACATTATGGTGTAGTACATTATATGCATAATCTTACATTAATGGTTTAAAACATATCATTAATAATACTCAAACCATTTGCTAATACTAAAAACCATCAACATTAAACTAAAACATACATACCCATACTATTAGCTTCTACAAATAAATTAATTAAACCTGATTACTTGAATAATCCCCATACCTTCATCACAAATTTTTCTATGCACAGACTCAATTAAAATTGGACCTCAATATATTAATGTAGTAAGAGACCACCAACTGGTTTATGACTAAATGCATATAGTCCTTGATAGGTCAGGGACAAAAATCGTGGGGGTCGCACAGAATGAACTATTACTGGCATCTGGTTCCTATTTCAGGGCCATATTAGGTAAACATTCCCCCCCCGGATAACTATATCTGGCATTTGATTATTGATTTGAGTATCGATTAGTCCATGACCCACCATGCCAAGGCGTTCTTTTAAATGCATAGGGTTCTCTTTTTTTTAGGTCTCTTTCACTTGACATCGGTCACTTTCAGAGTAATAGTAAAGTAAGGTGGTACATTTCCTTGAAATAAATAGTTTAAATGTAGTACTTCAAAAGCATTCATAAAAGAACCACATATGTTTATATCAGGTGCATACATCCTTAATATTACCTTCATTTATATCTAAGGTGTCCCCCCCGTCTGCCTAACACCGTTTTTGCTCGACAAACCCCCCTACCCCCCTACGCCGAATGACTCCTGTTAATCCTGTCAAACCCCAAAACCAGGCAAGACTCGATCAGCGTAATTCAACAAGTGGTTATTTGCGTTGTATATAGTGATGCATATACCACACTAATGTATATATATATATTTATACTCAATATTAATTATAACAGGACAAATGTCTCTCTACTCAGCATATACGACCCAGCCTATCTAATAAACTTTACACAACATCAATAAGTATATACCACACATTATATAATTGTAGCTAGTGTAGCTTAAATAAAGCATAACACTGAAGATGTTAAGATGAACCCTAGAAAGTTCCACGGGCACAAAGGCCTGGTCCTGACTTTACTATCGGCTTTAACCCAATTTATACATG
>Stm 08 368
ATTTGCAGTGCATATACATATATATATTACATAATGATCCCAGTACATTATATGTATATAGTACATTATGGTGTAGTACATTATATGCATAATCTTACATTAATGGTTTAAAACATATCATTAATAATACCCAAACCATTTACTAATACTAAAAACCATCAACATTAAACTAAAACATACATACCCATACTATTAGCTTCTACAAATAAATTAATTAAACCTGATTACTTGAATAATCCCCATACCTCCATCACAAACTTTTCTATGCACAGACTCAATTAAAATTGGACCTCAATATATTAATGTAGTAAGAGACCACCAACTGGTTTATAACTAAATGCATATAGTCCTTGATGGGTCAGGGACAAAAATCGTGGGGGTCGCACAAAATGAACTATTACTGGCATCTGGTTCCTATTTCAGGGCCATATTAGGTAAACACTCCCCCCCCGGATAACTATATCTGGCATCTGATTATTGATTTGAGTATCGATTAGTCCATGACCCACCATGCCAAGGCGTTCTTTTAAATGCATAGGGTTCTCTTTTTTTTAGGTCTCTTTCATTTGACATCGGTCACTTTCAGAGTAATAGTAAAGTAAGGTAGTACATTTCCTTGAAATAAATAGTTTAAATGTAGTACTTCAAAAGCATTCATAAAAGAACCACATATATTTATATCAGGTGCATACATTCTTAATATTACCTTCATTTATATCTAAGGTGTCCCCCCCGTCTGCCTAACACCGTTTTTGCTCGACAAACCCCCCTACCCCCCTACGCCGAATGACTCATGTTAATCCTGTCAAACCCCAAAACCAGGCAAGACTCGATCAGCGTAATTCAACAAGTGGTTATTTGCGTTGTATATAGTGATGCATATACCACACTAATGTATATATATATATTTATACTCAATATTAATTATACCAGGACAAATGTCTCTCTACTCAGCATATACGACCCAGCCTATCTAATAAACTTTACACAACATCAATAAGTATATACCACACATTATATAATTATAGCTAGTGTAGCTTAAATAAAGCATAACACTGAAGATGTTAAGATGAACCCTAGAAAGTTCCATGGGCACAAAGGCCTGGTCCTGACTTTACTATCGGCTTTAACCCAATTTATACATG
>Stm 08 369
ATTTGCAGTGCATATACATATATATATTACATAATGATCCCAGTACATTATATGTATATAGTACATTATGGTGTAGTACATTATATGCATAATCTTACATTAATGGTTTAAAACATATCATTAATAATACTCAAACCATTTGCTAATACTAAAAACCACCAACATTAAACTAAAACATACATACCCATACTATTAGCTTCTACAAATAAATTAATTAAACCTGATTACTTGAATAATCCCCATACCTTCATCACAAATTTTTCTATGCACAGACTCAATTAAAATTGGACCTCAATATATTAATGTAGTAAGAGACCACCAACTGGTTTATGACTAAATGCATATAGTCCTTGATAGGTCAAGGACAAAAATCGTGGGGGTCGCACAGAATGAACTATTACTGGCATCTGGTTCCTATTTCAGGGCCATATTAGGTAAACATTCCCCCCCCGGATAACTATATCTGGCATTTGATTATTGATTTGAGTATCGATTAGTCCATGACCCACCATGCCAAGGCGTTCTTTTAAATGCATAGGGTTCTCTTTTTTTTAGGTCTCTTTCACTTGACATCGGTCACTTTCAGAGTAATAGTAAAGTAAGGTGGTACATTTCCTTGAAATAAATAGTTTAAATGTAGTACTTCAAAAGCATTCATAAAAGAACCACATATGTTTATATCAGGTGCATACATCCTTAATATTACCTTCATTTATATCTAAGGTGTCCCCCCCGTCTGCCTAACACCGTTTTTGCTCGACAAACCCCCCTACCCCCCTACGCCGAATGACTCCTGTTAATCCTGTCAAACCCCAAAACCAGGCAAGACTCGATCAGCGTAATTCAACAAGTGGTTATTTGCGTTGTATATAGTGATGCATATACCACACTAATGTATATATATATATTTATACTCAATATTAATTATAACAGGACAAATGTCTCTCTACTCAGCATATACGACCCAGCCTATCTAATAAACTTTACACAACATCAATAAGTATATACCACACATTATATAATTGTAGCTAGTGTAGCTTAAATAAAGCATAACACTGAAGATGTTAAGATGAACCCTAGAAAGTTCCACGGGCACAAAGGCCTGGTCCTGACTTTACTATCGGCTTTAACCCAATTTATACATG
>Stm 08 370
ATTTGCAGTGCATACATATATATATATTACATAATGATCCCAGTACATTATATGTATATAGTACATTATGGTGTAGTACATTATATGCATAATCTTACATTAATGGTTTAAAACATATCATTAATAATACCCAAACCATTTGCTAATACTAAAAACCATCAGCATTAAACTAAAACATACATACCCATACTATTAGCTCCTACAAATAAATTAATTAGACCTGATTACTTGAATAATCCCCATACCTCCATCACAAACTTTTCTATGCACAGACTCAATTAAAATTGGACCTCAATATATTAATGTAGTAAGAGACCACCAACTGGTTTATAACTAAATGCATATAGTCCTTGATAGGTCAGGGACAAAAATCGTGGGGGTCGCACAAGATGAACTATTACTGGCATCTGGTTCCTATTTCAGGGCCATATTAGGTAAACATTCCCCCCCCGGATAACTATATCTGGCATCTGATTATTGATTTGAGTATCGATTAGTCCATGACCCACCATGCCAAGGCGTTCTTTTAAATGCATAGGGTTCTCTTTTTTTTAGGTCTCTTTCACTTGACATTGGTCACTTTCAGAGTAATAGTAAAGTAAGGTGGTACATTTCCTTGAAATAAATAGTTTAAATGTAATACTTCAAAAGCATTCATAAAAGAACCACATATATTTATATCAGGTGCATACATCCTTAATATTACCTTCATTTATATCTAAGGTGTCCCCCCCGTCTGCCTAACACCGTTTTTGCTCGACAAACCCCCCTACCCCCCTACGCCGAATGACTCATGTTAATCCTGTCAAACCCCAAAACCAGGCAAGACTCGATCAGCGTAATTCAACAAGTGGTTATTTGCGTTGTATATAGTGATGCATATACCACACTAATGTATATATATATATTTATACTCAATATTAATTATACCAGGACAAATGTCTCTCTACTCAGCATATACGACCCAGCCTATCTAATAAACTTTACACAACATCAATAAGTATATACCACACATTATATAATTATAGCTAGTGTAGCTTAAATAAAGCATAACACTGAAGATGTTAAGATGAACCCTAGAAAGTTCCATGGGCACAAAGGCCTGGTCCTGACTTTACTATCGGCTTTAACCCAATTTATACATG
>Stm 08 371
ATTTGCAGTGCATATACATATATATATTACATAATGATCCCAGTACATTATATGTATATAGTACATTATGGTGTAGTACATTATATGCATAATCTTACATTAATGGTTTAAAACATATCATTAATAATACTCAAACCATTTGCTAATACTAAAAACCATCAACATTAAACTAAAACATACATACCCATACTATTAGCTTCTACAAATAAATTAATTAAACCTGATTACTTGAATAATCCCCATACCTTCATCACAAATTTTTCTATGCACAGACTCAATTAAAATTGGACCTCAATATATTAATGTAGTAAGAGACCACCAACTGGTTTATGACTAAATGCATATAGTCCTTGATAGGTCAGGGACAAAAATCGTGGGGGTCGCACAGAATGAACTATTACTGGCATCTGGTTCCTATTTCAGGGCCATATTAGGTAAACATTCCCCCCCCGGATAACTATATCTGGCATTTGATTATTGATTTGAGTATCGATTAGTCCATGACCCACCATGCCAAGGCGTTCTTTTAAATGCATAGGGTTCTCTTTTTTTTAGGTCTCTTTCACTTGACATCGGTCACTTTCAGAGTAATAGTAAAGTAAGGTGGTACATTTCCTTGAAATAAATAGTTTAAATGTAGTACTTCAAAAGCATTCATAAAAGAACCACATATGTTTATATCAGGTGCATACATCCTTAATATTACCTTCATTTATATCTAAGGTGTCCCCCCCGTCTGCCTAACACCGTTTTTGCTCGACAAACCCCCCTACCCCCCTACGCCGAATGACTCCTGTTAATCCTGTCAAACCCCAAAACCAGGCAAGACTCGATCAGCGTAATTCAACAAGTGGTTATTTGCGTTGTATATAGTGATGCATATACCACACTAATGTATATATATATATTTATACTCAATATTAATTATAACAGGACAAATGTCTCTCTACTCAGCATATACGACCCAGCCTATCTAATAAACTTTACACAACATCAATAAGTATATACCACACATTATATAATTGTAGCTAGTGTAGCTTAAATAAAGCATAACACTGAAGATGTTAAGATGAACCCTAGAAAGTTCCACGGGCACAAAGGCCTGGTCCTGACTTTACTATCGGCTTTAACCCAATTTATACATG
>Stm 08 372
ATTTGCAGTGCATACATATATATATATTACATAATGATCCCAGTACATTATATGTATATAGTACATTATGGTGTAGTACATTATATGCATAATCTTACATTAATGGTTTAAAACATATCATTAATAATACCCAAACCATTTGCTAATACTAAAAACCATCAACATTAAACTAAAACATACATACCCATACTATTAGCTCCTACAAATAAATTAATTAAACCTGATTACTTGAATAATCCCCATACCTCCATCACAAATTTTTCTATGCACAGACTCAATTAAAATTGGACCTCAATATATTAATGTAGTAAGAGACCACCAACTGGTTTATAACTAAATGCATATAGTCCTTGATAGGTCAGGGACAAAAATCGTGGGGGTCGCACAAAATGAACTATTACTGGCATCTGGTTCCTATTTCAGGGCCATATTAGGTAAACATTCCCCCCCCGGATAACTATATCTGGCATCTGATTATTGATTTGAGTATCGATTAGTCCATGACCCACCATGCCAAGGCGTTCTTTTAAATGCATAGGGTTCTCTTTTTTTTAGGTCTCTTTCACTTGACATCGGTCACTTTCAGAGTAATAGTAAAGTAAGGTGGTACATTTCCTTGAAATAAATAGTTTAAATGTAATACTTCAAAAGCATTCATAAAAGAACCACATATGTTTATATCAGGTGCATACATCCTTAATATTACCTTCATTTATATCTAAGGTGTCCCCCCCGTCTGCCTAACACCGTTTTTGCTCGACAAACCCCCCTACCCCCCTACGCCGAATGACTCATGTTAATCCTGTCAAACCCCAAAACCAGGCAAGACTCGATCAGCGTAATTCAACAAGTGGTTATTTGCGTTGTATATAGTGATGCATATACCACACTAATGTATATATATATATTTATACTCAATATTAATTATACCAGGACAAATGTCTCTCTACTCAGCATATACGACCCAGCCTATCTAATAAACTTTACACAACATCAATAAGTATATACCACACATTATATAATTATAGCTAGTGTAGCTTAAATAAAGCATAACACTGAAGATGTTAAGATGAACCCTAGAAAGTTCCATGGGCACAAAGGCCTGGTCCTGACTTTACTATCGGCTTTAACCCAATTTATACATG
>Stm 08 373
ATTTGCAGTGCATATACATATATATATTACATAATGATCCCAGTACATTATATGTATATAGTACATTATGGTGTAGTACATTATATGCATAATCTTACATTAATGGTTTAAAACATATCATTAATAATACTCAAACCATTTGCTAATACTAAAAACCATCAACATTAAACTAAAACATACATACCCATACTATTAGCTTCTACAAATAAATTAATTAAACCTGATTACTTGAATAATCCCCATACCTTCATCACAAATTTTTCTATGCACAGACTCAATTAAAATTGGACCTCAATATATTAATGTAGTAAGAGACCACCAACTGGTTTATGACTGAATGCATATAGTCCTTGATAGGTCAGGGACAAAAATCGTGGGGGTCGCACAGAATGAACTATTACTGGCATCTGGTTCCTATTTCAGGGCCATATTAGGTAAACATTCCCCCCCCGGATAACTATATCTGGCATTTGATTATTGATTTGAGTATCGATTAGTCCATGACCCACCATGCCAAGGCGTTCTTTTAAATGCATAGGGTTCTCTTTTTTTTAGGTCTCTTTCACTTGACATCGGTCACTTTCAGAGTAATAGTAAAGTAAGGTGGTACATTTCCTTGAAATAAATAGTTTAAATGTAGTACTTCAAAAGCATTCATAAAAGAACCACATATGTTTATATCAAGTGCATACATCCTTAATATTACCTTCATTTATATCTAAGGTGTCCCCCCCGTCTGCCTAACACCGTTTTTGCTCGACAAACCCCCCTACCCCCCTACGCCGAATGACTCCTGTTAATCCTGTCAAACCCCAAAACCAGGCAAGACTCGATCAGCGTAATTCAACAAGTGGTTATTTGCGTTGTATATAGTGATGCATATACCACACTAATGTATATATATATATTTATACTCAATATTAATTATAACAGGACAAATGTCTCTCTACTCAGCATATACGACCCAGCCTATCTAATAAACTTTACACAACATCAATAAGTATATACCACACATTATATAATTGTAGCTAGTGTAGCTTAAATAAAGCATAACACTGAAGATGTTAAGATGAACCCTAGAAAGTTCCACGGGCACAAAGGCCTGGTCCTGACTTTACTATCGGCTTTAACCCAATTTATACATG
>Stm 08 374
ATTTGCAGTGCATACATATATATATATTACATAATGATCCCAGTACATTATATGTATATAGTACATTATGGTGTAGTACATTATATGCATAATCTTACATTAATGGTTTAAAACATATCATTAATAATACCCAAACCACTTGCTAATACTAAAAACCATCAGCATTAAACTAAAACATACATACCCATACTATTAGCTCCTACAAATAAATTAATTAAACCTGATTACTTGAATAATCCCCATACCTCCATCACAAACTTTTCTATGCACAGACTCAATTAAAATTGGACCTCAATATATTAATGTAGTAAGAGACCACCAACTGGTTTATAACTAAATGCATATAGTCCTTGATAGGTCAGGGACAAGAATCGTGGGGGTCGCACAAAATGAACTATTACTGGCATCTGGTTCCTATTTCAGGGCCATATTAGGTAAACATTCCCCCCCCGGATAACTATATCTGGCATCTGATTATTGATTTGAGTATCGATTAGTCCATGACCCACCATGCCAAGGCGTTCTTTTAAATGCATAGGGTTCTCTTTTTTTTAGGTCTCTTTCACTTGACATCGGTCACTTTCAGAGTAATAGTAAAGTAAGGTGGTACATTTCCTTGAAATAAATAGTTTAAATGTAATACTTCAAAAGCATTCATAAAAGAACCACATATGTTTATATCAGGTGCATACATCCTTAATATTACCTTCATTTATATCTAAGGTGTCCCCCCCGTCTGCCTAACACCGTTTTTGCTCGACAAACCCCCCTACCCCCCTACGCCGAATGACTCATGTTAATCCTGTCAAACCCCAAAACCAGGCAAGACTCGATCAGCGTAATTCAACAAGTGGTTATTTGCGTTGTATATAGTGATGCATATACCACACTAATGTATATATATATATTTATACTCAATATTAATTATACCAGGACAAATGTCTCTCTACTCAGCATATACGACCCAGCCTATCTAATAAACTTTACACAACATCAATAAGTATATACCACACATTATATAATTATAGCTAGTGTAGCTTAAATAAAGCATAACACTGAAGATGTTAAGATGAACCCTAGAAAGTTCCATGGGCACAAAGGCCTGGTCCTGACTTTACTATCGGCTTTAACCCAATTTATACATG
>Stm 08 375
ATTTGCAGTGCATATACATATATATATTACATAATGATCCCAGTACATTATATGTATATAGTACATTATGGTGTAGTACATTATATGCATAATCTTACATTAATGGTTTAAAACATATCATTAATAATACTCAAACCATTTGCTAATACTAAAAACCATCAACATTAAACTAAAACATACATACCCATACTATTAGCTTCTACAAATAAATTAATTAAACCTGATTACTTGAATAATCCCCATACCTTCATCACAAATTTTTCTATGCACAGACTCAATTAAAATTGGACCTCAATATATTAATGTAGTAAGAGACCACCAACTGGTTTATGACTAAATGCATATAGTCCTTGATAGGTCAGGGACAAAAATCGTGGGGGTCGCACAGAATGAACTATTACTGGCATCTGGTTCCTATTTCAGGGCCATATTAGGTAAACATTCCCCCCCCGGATAACTATATCTGGCATTTGATTATTGATTTGAGTATCGATTAGTCCATGACCCACCATGCCAAGGCGTTCTTTTAAATGCATAGGGTTCTCTTTTTTTTAGGTCTCTTTCACTTGACATCGGTCACTTTCAGAGTAATAGTAAAGTAAGGTGGTACATTTCCTTGAAATAAATAGTTTAAATGTAGTACTTCAAAAGCATTCATAAAAGAACCACATATGTTTATATCAGGTGCATACATCCTTAATATTACCTTCATTTATATCTAAGGTGTCCCCCCCGTCTGCCTAACACCGTTTTTGCTCGACAAACCCCCCTACCCCCCTACGCCGAATGACTCCTGTTAATCCTGTCAAACCCCAAAACCAGGCAAGACTCGATCAGCGTAATTCAACAAGTGGTTATTTGCGTTGTATATAGTGATGCATATACCACACTAATGTATATATATATATTTATACTCAATATTAATTATAACAGGACAAATGTCTCTCTACTCAGCATATACGACCCAGCCTATCTAATAAACTTTACACAACATCAATAAGTATATACCACACATTATATAATTGTAGCTAGTGTAGCTTAAATAAAGCATAACACTGAAGATGTTAAGATGAACCCTAGAAAGTTCCACGGGCACAAAGGCCTGGTCCTGACTTTACTATCGGCTTTAACCCAATTTATACATG
>Stm 08 376
ATTTGCAGTGCATATACATATATATATTACATAATGATCCCAGTACATTATATGTATATAGTACATTATGGTGTAGTACATTATATGCATAATCTTACATTAATGGTTTAAAACATATCATTAATAATACTCAAACCATTTGCTAATACTAAAAACCATCAACATTAAACTAAAACATACATACCCATACTATTAGCTTCTACAAATAAATTAATTAAACCTGATTACTTGAATAATCCCCATACCTTCATCACAAATTTTTCTATGCACAGACTCAATTAAAATTGGACCTCAATATATTAATGTAGTAAGAGACCACCAACTGGTTTATGACTAAATGCATATAGTCCTTGATAGGTCAGGGACAAAAATCGTGGGGGTCGCACAGAATGAACTATTACTGGCATCTGGTTCCTATTTCAGGGCCATATTAGGTAAACATTCCCCCCCCGGATAACTATATCTGGCATTTGATTATTGATTTGAGTATCGATTAGTCCATGACCCACCATGCCAAGGCGTTCTTTTAAATGCATAGGGTTCTCTTTTTTTTAGGTCTCTTTCACTTGACATCGGTCACTTTCAGAGTAATAGTAAAGTAAGGTGGTACATTTCCTTGAAATAAATAGTTTAAATGTAGTACTTCAAAAGCATTCATAAAAGAACCACATATGTTTATATCAGGTGCATACATCCTTAATATTACCTTCATTTATATCTAAGGTGTCCCCCCCGTCTGCCTAACACCGTTTTTGCTCGACAAACCCCCCTACCCCCCTACGCCGAATGACTCCTGTTAATCCTGTCAAACCCCAAAACCAGGCAAGACTCGATCAGCGTAATTCAACAAGTGGTTATTTGCGTTGTATATAGTGATGCATATACCACACTAATGTATATATATATATTTATACTCAATATTAATTATAACAGGACAAATGTCTCTCTACTCAGCATATACGACCCAGCCTATCTAATAAACTTTACACAACATCAATAAGTATATACCACACATTATATAATTGTAGCTAGTGTAGCTTAAATAAAGCATAACACTGAAGATGTTAAGATGAACCCTAGAAAGTTCCACGGGCACAAAGGCCTGGTCCTGACTTTACTATCGGCTTTAACCCAATTTATACATG
>Stm 08 377
ATTTGCAGTGCATACATATATATATATTACATAATGATCCCAGTACATTATATGTATATAGTACATTATGGTGTAGTACATTATATGCATAATCTTACATTAATGGTTTAAAACATACCATTAATAATACTCAAACCATTTGTTAATACTAAAAACCATCAACATTAAACTAAAAAATACATACCCATATTATTAGCTCCTACAAATAAATTAATTAAACCTGATTACTTGAATAATCCCCATACCTCCATCATAAACCTTTCTATGCATGGACTCAATTAAAATTGGACCTCAATATATTAATGTAGTAAGAGACCACCAACTGGTTTATAACTGAATGCATATAGTCCTTGATAGGTCAGGGACAAAAATCGTGGGGGTCGCACAAAATGAACTATTACTGGCATCTGGTTCCTATTTCAGGGCCATATTAGGTAAACATTCCCCCCCCGGATAACTATATCTGGCATCTGATTATTGATTTGAGTATCGATTAGTCCATGACCCACCATGCCAAGGCGTTCTTTTAAATGCATAGGGTTCTCTTTTTTTTAGGTCTCTTTCATTTGACATCGGTCACTTTCAGAGTAATAGTAAAGTAAGGTGGTACATTTCCTTGAAATAAATAGTTTAAATGTAATACTTCAAAAGCATTCATAAGAGAACCACATATGTTTATATCAGGTGCATACATCCTTAATATTACCTTCATTTATATCTAAGGTGTCCCCCCCGTCTGCCTAACACCGTTTTTGCTCGACAAACCCCCCTACCCCCCTACGCCGAATGACTCATGTTAATCCTGTCAAACCCCAAAACCAGGCAAGACTCGATCAGCGTAATTCAACAAGTGGTTATTTGCGTTGTATATAGTGATGCATATACCACACTAATGTATATATATATATTTATACTCAATATTAATTATACCAGGACAAATGTCTCTCTACTCAGCATATACGACCCAGCCTATCTAATAAACTTTACACAACATCAATAAGTATATACCACACATTATATAATTATAGCTAGTGTAGCTTAAATAAAGCATAACACTGAAGATGTTAAGATGAACCCTAGAAAGTTCCACGGGCACAAAGGCCTGGTCCTGACTTTACTATCGGCTTTAACCCAATTTATACATG
>Stm 08 378
ATTTGCAGTGCATATACATATATATATTACATAATGATCCCAGTACATTATATGTATATAGTACATTATGGTGTAGTACATTATATGCATAATCTTACATTAATGGTTTAAAACATATCATTAATAATACTCAAACCATTTGCTAATACTAAAAACCACCAACATTAAACTAAAACATACATACCCATACTATTAGCTTCTACAAATAAATTAATTAAACCTGATTACTTGAATAATCCCCATACCTTCATCACAAATTTTTCTATGCACAGACTCAATTAAAATTGGACCTCAATATATTAATGTAGTAAGAGACCACCAACTGGTTTATGACTAAATGCATATAGTCCTTGATAGGTCAGGGACAAAAATCGTGGGGGTCGCACAGAATGAACTATTACTGGCATCTGGTTCCTATTTCAGGGCCATATTAGGTAAACATTCCCCCCCCGGATAACTATATCTGGCATTTGATTATTGATTTGAGTATCGATTAGTCCATGACCCACCATGCCAAGGCGTTCTTTTAAATGCATAGGGTTCTCTTTTTTTTAGGTCTCTTTCACTTGACATCGGTCACTTTCAGAGTAATAGTAAAGTAAGGTGGTACATTTCCTTGAAATAAATAGTTTAAATGTAGTACTTCAAAAGCATTCATAAAAGAACCACATATGTTTATATCAGGTGCATACATCCTTAATATTACCTTCATTTATATCTAAGGTGTCCCCCCCGTCTGCCTAACACCGTTTTTGCTCGACAAACCCCCCTACCCCCCTACGCCGAATGACTCCTGTTAATCCTGTCAAACCCCAAAACCAGGCAAGACTCGATCAGCGTAATTCAACAAGTGGTTATTTGCGTTGTATATAGTGATGCATATACCACACTAATGTATATATATATATTTATACTCAATATTAATTATAACAGGACAAATGTCTCTCTACTCAGCATATACGACCCAGCCTATCTAATAAACTTTACACAACATCAATAAGTATATACCACACATTATATAATTGTAGCTAGTGTAGCTTAAATAAAGCATAACACTGAAGATGTTAAGATGAACCCTAGAAAGTTCCACGGGCACAAAGGCCTGGTCCTGACTTTACTATCGGCTTTAACCCAATTTATACATG
>Stm 08 379
ATTTGCAGTGCATATACATATATATATTACATAATGATCCCAGTACATTATATGTATATAGTACATTATGGTGTAGTACATTATATGCATAATCTTACATTAATGGTTTAAAACATATCATTAATAATACTCAAACCATTTGCTAATACTAAAAACCATCAACATTAAACTAAAACATACATACCCATACTATTAGCTTCTACAAATAAGTTAATTAAACCTGATTACTTGAATAATCCCCATACCTTCATCACAAATTTTTCTATGCACAGACTCAATTAAAATTGGACCTCAATATATTAATGTAGTAAGAGACCACCAACTGGTTTATGACTAAATGCATATAGTCCTTGATAGGTCAGGGACAAAAATCGTGGGGGTCGCACAGAATGAACTATTACTGGCATCTGGTTCCTATTTCAGGGCCATATTAGGTAAACATTCCCCCCCCGGATAACTATATCTGGCATTTGATTATTGATTTGAGTATCGATTAGTCCATGACCCACCATGCCAAGGCGTTCTTTTAAATGCATAGGGTTCTCTTTTTTTTAGGTCTCTTTCACTTGACATCGGTCACTTTCAGAGTAATAGTAAAGTAAGGTGGTACATTTCCTTGAAATAAATAGTTTAAATGTAGTACTTCAAAAGCATTCATAAAAGAACCACATATGTTTATATCAGGTGCATACATCCTTAATATTACCTTCATTTATATCTAAGGTGTCCCCCCCGTCTGCCTAACACCGTTTTTGCTCGACAAACCCCCCTACCCCCCTACGCCGAATGACTCCTGTTAATCCTGTCAAACCCCAAAACCAGGCAAGACTCGATCAGCGTAATTCAACAAGTGGTTATTTGCGTTGTATATAGTGATGCATATACCACACTAATGTATATATATATATTTATACTCAATATTAATTATAACAGGACAAATGTCTCTCTACTCAGCATATACGACCCAGCCTATCTAATAAACTTTACACAACATCAATAAGTATATACCACACATTATATAATTGTAGCTAGTGTAGCTTAAATAAAGCATAACACTGAAGATGTTAAGATGAACCCTAGAAAGTTCCACGGGCACAAAGGCCTGGTCCTGACTTTACTATCGGCTTTAACCCAATTTATACATG
>Stm 08 380
ATTTGCAGTGCATACATATATATATATTACATAATGATCCCAGTACATTATATGTATATAGTACATTATGGTGTAGTACATTATATGCATAATCTTACATTAATGGTTTAAAACATATCATTAATAATACCCAAACCATTTGCTAATACTAAAAACCATCAACATTAAACTAAAACATACATACCCATACTATTAGCTCCTACAAATAAATTAATTAAACCTGATTACTTGAATAATCCCCATACCTCCATCACAAACTTTTCTATGCACAGACTCAATTAAAATTGGACCTCAATATATTAATGTAGTAAGAGACCACCAACTGGTTTATAACTAAATGCATATAGTCCTTGATAGGTCAGGGACAAAAATCGTGGGGGTCGCACAAAATGAACTATTACTGGCATCTGGTTCCTATTTCAGGGCCATATTAGGTAAACATTCCCCCCCCGGATAACTATATCTGGCATCTGATTATTGATTTGAGTATCGATTAGTCCATGACCCACCATGCCAAGGCGTTCTTTTAAATGCATAGGGTTCTCTTTTTTTTAGGTCTCTTTCACTTGACATTGGTCACTTTCAGAGTAATAGTAAAGTAAGGTGGTACATTTCCTTGAAATAAATAGTTTAAATGTAATACTTCAAAAGCATTCATAAAAGAACCACATATGTTTATATCAGGTGCATACATCCTTAATATTACCTTCATTTATATCTAAGGTGTCCCCCCCGTCTGCCTAACACCGTTTTTGCTCGACAAACCCCCCTACCCCCCTACGCCGAATGACTCATGTTAATCCTGTCAAACCCCAAAACCAGGCAAGACTCGATCAGCGTAATTCAACAAGTGGTTATTTGCGTTGTATATAGTGATGCATATACCACACTAATGTATATATATATATTTATACTCAATATTAATTATACCAGGACAAATGTCTCTCTACTCAGCATATACGACCCAGCCTATCTAATAAACTTTACACAACATCAATAAGTATATACCACACATTATATAATTATAGCTAGTGTAGCTTAAATAAAGCATAACACTGAAGATGTTAAGATGAACCCTAGAAAGTTCCATGGGCACAAAGGCCTGGTCCTGACTTTACTATCGGCTTTAACCCAATTTATACATG
>Stm 08 381
ATTTGCAGTGCATATACATATATATATTACATAATGATCCCAGTACATTATATGTATATAGTACATTATGGTGTAGTACATTATATGCATAATCTTACATTAATGGTTTAAAACATACCATTAATAATACTCAAACCATTTGCTAATACTAAAAACCATCAACATTAAACTAAAACATACATACCCATACTATTAGCTTCTACAAATAAATTAATTAAACCTGATTACTTGAATAATCCCCATACCTTCATCACAAATTTTTCTATGCACAGACTCAATTAAAATTGGACCTCAATATATTAATGTAGTAAGAGACCACCAACTGGTTTATGACTAAATGCATATAGTCCTTGATAGGTCAGGGACAAAAATCGTGGGGGTCGCACAGAATGAACTATTACTGGCATCTGGTTCCTATTTCAGGGCCATATTAGGTAAACATTCCCCCCCCGGATAACTATATCTGGCATTTGATTATTGATTTGAGTATCGATTAGTCCATGACCCACCATGCCAAGGCGTTCTTTTAAATGCATAGGGTTCTCTTTTTTTTAGGTCTCTTTCACTTGACATCGGTCACTTTCAGAGTAATAGTAAAGTAAGGTGGTACATTTCCTTGAAATAAATAGTTTAAATGTAGTACTTCAAAAGCATTCATAAAAGAACCACATATGTTTATATCAGGTGCATACATCCTTAATATTACCTTCATTTATATCTAAGGTGTCCCCCCCGTCTGCCTAACACCGTTTTTGCTCGACAAACCCCCCTACCCCCCTACGCCGAATGACTCCTGTTAATCCTGTCAAACCCCAAAACCAGGCAAGACTCGATCAGCGTAATTCAACAAGTGGTTATTTGCGTTGTATATAGTGATGCATATACCACACTAATGTATATATATATATTTATACTCAATATTAATTATAACAGGACAAATGTCTCTCTACTCAGCATATACGACCCAGCCTATCTAATAAACTTTACACAACATCAATAAGTATATACCACACATTATATAATTGTAGCTAGTGTAGCTTAAATAAAGCATAACACTGAAGATGTTAAGATGAACCCTAGAAAGTTCCACGGGCACAAAGGCCTGGTCCTGACTTTACTATCGGCTTTAACCCAATTTATACATG
>Ita 06 130
ATTTGCAGTGCATATACATATATATATTACATAATGATCCCAGTACATTATATGTATATAGTACATTATGGTGTAGTACATTATATGCATAATCTTACATTAATGGTTTAAAACATATCATTAATAATACTCAAACCACTTGCTAATACTAAAAACCATCAACATTAAACTAAAACATACATACCCATACTATTAGCTTCTACAAATAAATTAATTAAACCTGATTACTTGAATAATCCCCATACCTTCATCACAAATTTTTCTATGCACAGACTCAATTAAAATTGGACCTCAATATATTAATGTAGTAAGAGACCACCAACTGGTTTATGACTAAATGCATATAGTCCTTGATAGGTCAGGGACAAAAATCGTGGGGGTCGCACAGAATGAACTATTACTGGCATCTGGTTCCTATTTCAGGGCCATATTAGGTAAACATTCCCCCCCCGGATAACTATATCTGGCATTTGATTATTGATTTGAGTATCGATTAGTCCATGACCCACCATGCCAAGGCGTTCTTTTAAATGCATAGGGTTCTCTTTTTTTTAGGTCTCTTTCACTTGACATCGGTCACTTTCAGAGTAATAGTAAAGTAAGGTGGTACATTTCCTTGAAATAAATAGTTTAAATGTAGTACTTCAAAAGCATTCATAAAAGAACCACATATGTTTATATCAGGTGCATACATCCTTAATATTACCTTCATTTATATCTAAGGTGTCCCCCCCGTCTGCCTAACACCGTTTTTGCTCGACAAACCCCCCTACCCCCCTACGCCGAATGACTCCTGTTAATCCTGTCAAACCCCAAAACCAGGCAAGACTCGATCAGCGTAATTCAACAAGTGGTTATTTGCGTTGTATATAGTGATGCATATACCACACTAATGTATATATATATATTTATACTCAATATTAATTATAACAGGACAAATGTCTCTCTACTCAGCATATACGACCCAGCCTATCTAATAAACTTTACACAACATCAATAAGTATATACCACACATTATATAATTGTAGCTAGTGTAGCTTAAATAAAGCATAACACTGAAGATGTTAAGATGAACCCTAGAAAGTTCCACGGGCACAAAGGCCTGGTCCTGACTTTACTATCGGCTTTAACCCAATTTATACATG
>Ita 06 131
ATTTGCAGTGCATACATATATATATATTACATAATGATCCCAGTACATTATATGTATATAGTACATTATGGTGTAGTACATTATATGCATAATCTTACATTAATGGTTTAAAACATATCATTAATAATACCCAAACCATTTGCTAATACTAAAAACCATCAGCATTAAACTAAAACATACATACCCATACTATTAGCTCCTACAAATAAATTAATTAAACCTGATTACTTGAATAATCCCCATACCTCCATCACAAATTTTTCTATGCACAGACTCAATTAAAATTGGACCTCAATATATTAATGTAGTAAGAGACCACCAACTGGTTTATAACTAAATGCATATAGTCCTTGATAGGTCAGGGACAAAAATCGTGGGGGTCGCACAAAATGAACTATTACTGGCATCTGGTTCCTATTTCAGGGCCATATTAGGTAAACATTCCCCCCCCGGATAACTATATCTGGCATCTGATTATTGATTTGAGTATCGATTAGTCCATGACCCACCATGCCAAGGCGTTCTTTTAAATGCATAGGGTTCTCTTTTTTTTAGGTCTCTTTCACTTGACATCGGTCACTTTCAGAGTAATAGTGAAGTAAGGTGGTACATTTCCTTGAAATAAATAGTTTAAATGTAATACTTCAAAAGCATTCATAAAAGAACCACATATGTTTATATCAGGTGCATACATCCTTAATATTACCTTCATTTATATCTAAGGTGTCCCCCCCGTCTGCCTAACACCGTTTTTGCTCGACAAACCCCCCTACCCCCCTACGCCGAATGACTCATGTTAATCCTGTCAAACCCCAAAACCAGGCAAGACTCGATCAGCGTAATTCAACAAGTGGTTATTTGCGTTGTATATAGTGATGCATATACCACACTAATGTATATATATATATTTATACTCAATATTAATTATACCAGGACAAATGTCTCTCTACTCAGCATATACGACCCAGCCTATCTAATAAACTTTACACAACATCAATAAGTATATACCACACATTATATAATTATAGCTAGTGTAGCTTAAATAAAGCATAACACTGAAGATGTTAAGATGAACCCTAGAAAGTTCCATGGGCACAAAGGCCTGGTCCTGACTTTACTATCGGCTTTAACCCAATTTATACATG
>Ita 06 132
ATTTGCAGTGCATATACATATATATATTACATAATGATCCCAGTACATTATATGTATATAGTACATTATGGTGTAGTACATTATATGCATAATCTTACATTAATGGTTTAAAACATATCATTAATAATACTCAAACCATTTGCTAATACTAAAAACCATCAACATTAAACTAAAACATACATACCCATACTATTAGCTTCTACAAATAAATTAATTAAACCTGATTACTTGAATAATCCCCATACCTTCATCACAAATTTTTCTATGCACAGACTCAATTAAAATTGGACCTCAATATATTAATGTAGTAAGAGACCACCAACTGGTTTATGACTAAATGCATATAGTCCTTGATAGGTCAGGGACAAAAATCGTGGGGGTCGCACAGAATGAACTATTACTGGCATCTGGTTCCTATTTCAGGGCCATATTAGGTAAACATTCCCCCCCCGGATAACTATATCTGGCATTTGATTATTGATTTGAGTATCGATTAGTCCATGACCCACCATGCCAAGGCGTTCTTTTAAATGCATAGGGTTCTCTTTTTTTTAGGTCTCTTTCACTTGACATCGGTCACTTTCAGAGTAATAGTAAAGTAAGGTGGTACATTTCCTTGAAATAAATAGTTTAAATGTAGTACTTCAAAAGCATTCATAAAAGAACCACATATGTTTATATCAGGTGCATACATCCTTAATATTACCTTCATTTATATCTAAGGTGTCCCCCCCGTCTGCCTAACACCGTTTTTGCTCGACAAACCCCCCTACCCCCCTACGCCGAATGACTCCTGTTAATCCTGTCAAACCCCAAAACCAGGCAAGACTCGATCAGCGTAATTCAACAAGTGGTTATTTGCGTTGTATATAGTGATGCATATACCACACTAATGTATATATATATATTTATACTCAATATTAATTATAACAGGACAAATGTCTCTCTACTCAGCATATACGACCCAGCCTATCTAATAAACTTTACACAACATCAATAAGTATATACCACACATTATATAATTGTAGCTAGTGTAGCTTAAATAAAGCATAACACTGAAGATGTTAAGATGAACCCTAGAAAGTTCCACGGGCACAAAGGCCTGGTCCTGACTTTACTATCGGCTTTAACCCAATTTATACATG
>Ita 06 133
ATTTGCAGTGCATATACATATATATATTACATAATGATCCCAGTACATTATATGTATATAGTACATTATGGTGTAGTACATTATATGCATAATCTTACATTAATGGTTTAAAACATATCATTAATAATACTCAAACCACTTACTAATACTAAAAACCATCAACATTAAACTAAAACATACATACCCATACTATTAGCTCCTACAAATAAGTTAATTAAACCTGATTACTTGAATAATCCCCATACCTCCATCACAAATTTTTCTATGCACAGACTCAATTAAAATTGGACCTCAATATATTAATGTAGTAAGAGACCACCAACTGGTTTATAACTAAATGCATATAGTCCTTGATAGGTCAGGGACAAAAATCGTGGGGGTCGCACAAAATGAACTATTACTGGCATCTGGTTCCTATTTCAGGGCCATATTAGGTAAACACTCCCCCCCCGGATAACTATATCTGGCATCTGATTATTGATTTGAGTATCGATTAGTCCATGACCCACCATGCCAAGGCGTTCTTTTAAATGCATAGGGTTCTCTTTTTTTTAGGTCTCTTTCATTTGACATCGGTCACTTTCAGAGTAATAGTAAAGTAAGGTGGTACATTTCCTTGAAATAAATAGTTTAAATGTAATACTTCAAAAGCATTCATAAAAGAACCACATATGTTTATATCAGGTGCATACATCCTTAATATTACCTTCATTTATATCTAAGGTGTCCCCCCCGTCTGCCTAACACCGTTTTTGCTCGACAAACCCCCCTACCCCCCTACGCCGAATGACTCATGTTAATCCTGTCAAACCCCAAAACCAGGCAAGACTCGATCAGCGTAATTCAACAAGTGGTTATTTGCGTTGTATATAGTGATGCATATACCACACTAATGTATATATATATATTTATACTCAATATTAATTATACCGGGACAAATGTCTCTCTACTCAGCATATACGACCCAGCCTATCTAATAAACTTTACACAACATCAATAAGTATATACCACACATTATATAATTATAGCTAGTGTAGCTTAAATAAAGCATAACACTGAAGATGTTAAGATGAACCCTAGAAAGTTCCATGGGCACAAAGGCCTGGTCCTGACTTTACTATCGGCTTTAACCCAATTTATACATG
>Ita 06 134
ATTTGCAGTGCATATACATATATATATTACATAATGATCCCAGTACATTATATGTATATAGTACATTATGGTGTAGTACATTATATGCATAATCTTACATTAATGGTTTAAAACATATCATTAATAATACTCAAACCATTTGCTAATACTAAAAACCATCAACATTAAACTAAAACATACATACCCATACTATTAGCTTCTACAAATAAATTAATTAAACCTGATTACTTGAATAATCCCCATACCTTCATCACAAATTTTTCTATGCACAGACTCAATTAAAATTGGACCTCAATATATTAATGTAGTAAGAGACCACCAACTGGTTTATGACTAAATGCATATAGTCCTTGATAGGTCAGGGACAAAAATCGTGGGGGTCGCACAGAATGAACTATTACTGGCATCTGGTTCCTATTTCAGGGCCATATTAGGTAAACATTCCCCCCCCGGATAACTATATCTGGCATTTGATTATTGATTTGAGTATCGATTAGTCCATGACCCACCATGCCAAGGCGTTCTTTTAAATGCATAGGGTTCTCTTTTTTTTAGGTCTCTTTCACTTGACATCGGTCACTTTCAGAGTAATAGTAAAGTAAGGTGGTACATTTCCTTGAAATAAATAGTTTAAATGTAGTACTTCAAAAGCATTCATAAAAGAACCACATATGTTTATATCAGGTGCATACATCCTTAATATTACCTTCATTTATATCTAAGGTGTCCCCCCCGTCTGCCTAACACCGTTTTTGCTCGACAAACCCCCCTACCCCCCTACGCCGAATGACTCCTGTTAATCCTGTCAAACCCCAAAACCAGGCAAGACTCGATCAGCGTAATTCAACAAGTGGTTATTTGCGTTGTATATAGTGATGCATATACCACACTAATGTATATATATATATTTATACTCAATATTAATTATAACAGGACAAATGTCTCTCTACTCAGCATATACGACCCAGCCTATCTAATAAACTTTACACAACATCAATAAGTATATACCACACATTATATAATTGTAGCTAGTGTAGCTTAAATAAAGCATAACACTGAAGATGTTAAGATGAACCCTAGAAAGTTCCACGGGCACAAAGGCCTGGTCCTGACTTTACTATCGGCTTTAACCCAATTTATACATG
>Ita 06 135
ATTTGCAGTGCATATACATATATATATTACATAATGATCCCAGTACATTATATGTATATAGTACATTATGGTGTAGTACATTATATGCATAATCTTACATTAATGGTTTAAAACATATCATTAATAATACTCAAACCATTTGCTAATACTAAAAACCATCAACATTAAACTAAAACATACATACCCATACTATTAGCTTCTACAAATAAATTAATTAAACCTGATTACTTGAATAATCCCCATACCTTCATCACAAATTTTTCTATGCACAGACTCAATTAAAATTGGACCTCAATATATTAATGTAGTAAGAGACCACCAACTGGTTTATGACTAAATGCATATAGTCCTTGATAGGTCAGGGACAAAAATCGTGGGGGTCGCACAGAATGAACTATTACTGGCATCTGGTTCCTATTTCAGGGCCATATTAGGTAAACATTCCCCCCCCGGATAACTATATCTGGCATTTGATTATTGATTTGAGTATCGATTAGTCCATGACCCACCATGCCAAGGCGTTCTTTTAAATGCATAGGGTTCTCTTTTTTTTAGGTCTCTTTCACTTGACATCGGTCACTTTCAGAGTAATAGTAAAGTAAGGTGGTACATTTCCTTGAAATAAATAGTTTAAATGTAGTACTTCAAAAGCATTCATAAAAGAACCACATATGTTTATATCAGGTGCATACATCCTTAATATTACCTTCATTTATATCTGAGGTGTCCCCCCCGTCTGCCTAACACCGTTTTTGCTCGACAAACCCCCCTACCCCCCTACGCCGAATGACTCCTGTTAATCCTGTCAAACCCCAAAACCAGGCAAGACTCGATCAGCGTAATTCAACAAGTGGTTATTTGCGTTGTATATAGTGATGCATATACCACACTAATGTATATATATATATTTATACTCAATATTAATTATAACAGGACAAATGTCTCTCTACTCAGCATATACCACCCAGCCTATCTAATAAACTTTACACAACATCAATAAGTATATACCACACATTATATAATTGTAGCTAGTGTAGCTTAAATAAAGCATAACACTGAAGATGTTAAGATGAACCCTAGAAAGTTCCACGGGCACAAAGGCCTGGTCCTGACTTTACTATCGGCTTTAACCCAATTTATACATG
>Ita 06 137
ATTTGCAGTGCATACATATATATATATTACATAATGATCCTAGTACATTATATGTATATAGTACATTATGGTGTAGTACATTATATGCATAATCTTACATTAATGGTTTAAAACATACCATTAATAATACTCAAACCATTTGTTAATACTAAAAACCATCAACATTAAACTAAAAAATACATACCCATATTATTAGCTCCTACAAATAAATTAATTAAACCTGATTACTTGAATAATCCCCATACCTCCATCACAAACCTTTCTATGCATGGACTCAATTAAAATTGGACCTCAATATATTAATGTAGTAAGAGACCACCAACTGGTTTATAACTGAATGCATATAGTCCTTGATAGGTCAGGGACAAAAATCGTGGGGGTCGCACAAAATGAACTATTACTGGCATCTGGTTCCTATTTCAGGGCCATATTAGGTAAACATTCCCCCCCCGGATAACTATATCTGGCATCTGATTATTGATTTGAGTATCGATTAGTCCATGACCCACCATGCCAAGGCGTTCTTTTAAATGCATAGGGTTCTCTTTTTTTTAGGTCTCTTTCATTTGACATCGGTCACTTTCAGAGTAATAGTAAAGTAAGGTGGTACATTTCCTTGAAATAAATAGTTTAAATGTAATACTTCAAAAGCATTCATAAGAGAACCACATATGTTTATATCAGGTGCATACATCCTTAATATTACCTTCATTTATATCTAAGGTGTCCCCCCCGTCTGCCTAACACCGTTTTTGCTCGACAAACCCCCCTACCCCCCTACGCCGAATGACTCATGTTAATCCTGTCAAACCCCAAAACCAGGCAAGACTCGATCAGCGTAATTCAACAAGTGGTTATTTGCGTTGTATATAGTGATGCATATACCACACTAATGTATATATATATATTTATACTCAATATTAATTATACCAGGACAAATGTCTCTCTACTCAGCATATACGACCCAGCCTATCTAATAAACTTTACACAACATCAATAAGTATATACCACACATTATATAATTATAGCTAGTGTAGCTTAAATAAAGCATAACACTGAAGATGTTAAGATGAACCCTAGAAAGTTCCACGGGCACAAAGGCCTGGTCCTGACTTTACTATCGGCTTTAACCCAATTTATACATG
>Ita 06 138
ATTTGCAGTGCATATACATATATATATTACATAATGATCCCAGTACATTATATGTATATAGTACATTATGGTGTAGTACATTATATGCATAATCTTACATTAATGGTTTAAAACATATCATTAATAATACTCAAACCATTTGCTAATACTAAAAACCATCAACATTAAACTAAAACATACATACCCATACTATTAGCTTCTACAAATAAATTAATTAAACCTGATTACTTGAATAATCCCCATACCTTCATCACAAATTTTTCTATGCACAGACTCAATTAAAATTGGACCTCAATATATTAATGTAGTAAGAGACCACCAACTGGTTTATGACTAAATGCATATAGTCCTTGATAGGTCAGGGACAAAAATCGTGGGGGTCGCACAGAATGAACTATTACTGGCATCTGGTTCCTATTTCAGGGCCATATTAGGTAAACATTCCCCCCCCGGATAACTATATCTGGCATTTGATTATTGATTTGAGTATCGATTAGTCCATGACCCACCATGCCAAGGCGTTCTTTTAAATGCATAGGGTTCTCTTTTTTTTAGGTCTCTTTCACTTGACATCGGTCACTTTCAGAGTAATAGTAAAGTAAGGTGGTACATTTCCTTGAAATAAATAGTTTAAATGTAGTACTTCAAAAGCATTCATAAAAGAACCACATATGTTTATATCAGGTGCATACATCCTTAATATTACCTTCATTTATATCTAAGGTGTCCCCCCCGTCTGCCTAACACCGTTTTTGCTCGACAAACCCCCCTACCCCCCTACGCCGAATGACTCCTGTTAATCCTGTCAAACCCCAAAACCAGGCAAGACTCGATCAGCGTAATTCAACAAGTGGTTATTTGCGTTGTATATAGTGATGCATATACCACACTAATGTATATATATATATTTATACTCAATATTAATTATAACAGGACAAATGTCTCTCTACTCAGCATATACGACCCAGCCTATCTAATAAACTTTACACAACATCAATAAGTATATACCACACATTATATAATTGTAGCTAGTGTAGCTTAAATAAAGCATAACACTGAAGATGTTAAGATGAACCCTAGAAAGTTCCACGGGCACAAAGGCCTGGTCCTGACTTTACTATCGGCTTTAACCCAATTTATACATG
>Ita 06 139
ATTTGCAGTGCATACATATATATATATTACATAATGATCCCAGTACATTATATGTATATAGTACATTATGGTGTAGTACATTATATGCATAATCTTACATTAATGGTTTAAAACATATCATTAATAATACCCAAACCATTTGCTAATACTAAAAACCATCAACATTAAACTAAAACATACATACCCATACTATTAGCTCCTACAAATAAATTAATTAAACCTGATTACTTGAATAATCCCCATACCTCCATCACAAACTTTTCTATGCACGGACTCAACTAAAATTGGACCTCAATATATTAATGTAGTAAGAGACCACCAACTGGTTTATAACTAAATGCATATAGTCCTTGATAGGTCAGGGACAAAAATCGTGGGGGTCGCACAAAATGAACTATTACTGGCATCTGGTTCCTATTTCAGGGCCATATTAGGTAAACATTCCCCCCCCGGATAACTATATCTGGCATCTGATTATTGATTTGAGTATCGATTAGTCCATGACCCACCATGCCAAGGCGTTCTTTTAAATGCATAGGGTTCTCTTTTTTTTAGGTCTCTTTCATTTGACATCGGTCACTTTCAGAGTAATAGTAAAGTAAGGTGGTACATTTCCTTGAAATAAATAGTTTAAATGTAATACTTCAAAAGCATTCATAAAAGAACCACATATGTTTATATCAGGTGCATACATCCTTAATATTACCTTCATTTATATCTAAGGTGTCCCCCCCGTCTGCCTAACACCGTTTTTGCTCGACAAACCCCCCTACCCCCCTACGCCGAATGACTCAGGTTAATCCTGTCAAACCCCAAAACCAGGCAAGACTCGATCAGCGTAATTCAACAAGTGGTTATTTGCGTTGTATATAGTGATGCATATACCACACTAATGTATATATATATATTTATACTCAATATTAATTATACCAGGACAAATGTCTCTCTACTCAGCATATACGACCCAGCCTATCTAATAAACTTTACACAACATCAATAAGTATATACCACACATTATATAATTATAGCTAGTGTAGCTTAAATAAAGCATAACACTGAAGATGTTAAGATGAACCCTAGAAAGTTCCATGGGCACAAAGGCCTGGTCCTGACTTTACTATCGGCTTTAACCCAATTTATACATG
>Ita 06 140
ATTTGCAGTGCATATATATATATGTATTACATAATGATCCCAGTACATTATATGTATATAGTACATTATGGTGTAGTACATTATATGCATAATCTTACATTAATGGTTTAAAACATACCACTAATAATACCCAAACCATTTGCTAATACTAAAAACCATCAACATTAAACTAAAACACACATACCCATACTATTAGCTCCTACAAATAAATTAATTAAACCTGATTACTTGAATAATCCCCATACCTCCATCACAAACTTTTCTATGCACAGACTCAATTAAAATTGGACCTCAATATATTAATGTAGTAAGAGACCACCAACTGGTTTATAACTAAATGCATATAGTCCTTGATAGGTCAGGGACAAAAATTGTGGGGGTCGCACAAAATGAACTATTACTGGCATCTGGTTCCTATTTCAGGGCCATATTAGGTAAACATTCCCCCCCCGGATAACTATATCTGGCATTTGATTATTGATTTGAGTATCGATTAGTCCATGACCCACCATGCCAAGGCGTTCTTTTAAATGCATAGGGTTCTCTTTTTTTTAGGTCTCTTTCATTTGGCATCGGTCACTTTCAGAGTAATAGTAAAGTAAGGTGGTACATTTCCTTGAAATAAATAGTTTAAATGTAGTACTTCAAAAGCATTCATAAAAGAACCACATATGTTTATATCAGGTGCATACATCCTTAATATTACCTTCATTTATATCTAAGGTGTCCCCCCCGTCTGCCTAACACCGTTTTTGCTCGACAAACCCCCCTACCCCCCTACGCCGAATGACTCAGGTTAATCCTGTCAAACCCCAAAACCAGGCAAGACTCGATCAGCGTAATTCAACAAGTGGTTATTTGCGTTGTATATAGTGATGCATATACCACACTAATGTATATATATATATTTATACTCAATATTAATTATACCAGGACAAATGTCTCTCTACTCAGCATATACGACCCAGCCTATCTAATAAACTTTACACAACATCAATAAGTATATACCACACATTATATAATTGTAGCTAGTGTAGCTTAAATAAAGCATAACACTGAAGATGTTAAGATGAACCCTAGAAAGTTCCACGGGCACAAAGGCCTGGTCCTGACTTTACTATCGGCTTTAACCCAATTTATACATG
>Ita 06 142
ATTTGCAGTGCATATACATATATATATTACATAATGATCCCAGTACATTATATGTATATAGTACATTATGGTGTAGTACATTATATGCATAATCTTACATTAATGGTTTAAAACATATCATTAATAATACTCAAACCATTTGCTAATACTAAAAACCATCAACATTAAACTAAAACATACATACCCATACTATTAGCTTCTACAAATAAATTAATTAAACCTGATTACTTGAATAATCCCCATACCTTCATCACAAATTTTTCTATGCACAGACTCAATTAAAATTGGACCTCAATATATTAATGTAGTAAGAGACCACCAACTGGTTTATGACTAAATGCATATAGTCCTTGATAGGTCAGGGACAAAAATCGTGGGGGTCGCACAGAATGAACTATTACTGGCATCTGGTTCCTATTTCAGGGCCATATTAGGTAAACATTCCCCCCCCGGATAACTATATCTGGCATTTGATTATTGATTTGAGTATCGATTAGTCCATGACCCACCATGCCAAGGCGTTCTTTTAAATGCATAGGGTTCTCTTTTTTTTAGGTCTCTTTCACTTGACATCGGTCACTTTCAGAGTAATAGTAAAGTAAGGTGGTACATTTCCTTGAAATAAATAGTTTAAATGTAGTACTTCAAAAGCATTCATAAAAGAACCACATATGTTTATATCAGGTGCATACATCCTTAATATTACCTTCATTTATATCTAAGGTGTCCCCCCCGTCTGCCTAACACCGTTTTTGCTCGACAAACCCCCCTACCCCCCTACGCCGAATGACTCCTGTTAATCCTGTCAAACCCCAAAACCAGGCAAGACTCGATCAGCGTAATTCAACAAGTGGTTATTTGCGTTGTATATAGTGATGCATATACCACACTAATGTATATATATATATTTATACTCAATATTAATTATAACAGGACAAATGTCTCTCTACTCAGCATATACGACCCAGCCTATCTAATAAACTTTACACAACATCAATAAGTATATACCACACATTATATAATTGTAGCTAGTGTAGCTTAAATAAAGCATAACACTGAAGATGTTAAGATGAACCCTAGAAAGTTCCACGGGCACAAAGGCCTGGTCCTGACTTTACTATCGGCTTTAACCCAATTTATACATG
>Ita 08 338
ATTTGCAGTGCATATACATATATATATTACATAATGATCCCAGTACATTATATGTATATAGTACATTATGGTGTAGTACATTATATGCATAATCTTACATTAATGGTTTAAAACATATCATTAATAATACCCAAACCATTTGCTAATACTAAAAACCATCAACATTAAACTAAAACATACATACCCATACTATTAGCTTCTACAAATAAATTAATTAAACCTGATTACTTGAATAATCCCCATACCTTCATCACAAATTTTTCTATGCACAGACTCAATTAAAATTGGACCTCAATATATTAATGTAGTAAGAGACCACCAACTGGTTTATGACTAAATGCATATAGTCCTTGATAGGTCAGGGACAAAAATCGTGGGGGTCGCACAGAATGAACTATTACTGGCATCTGGTTCCTATTTCAGGGCCATATTAGGTAAACATTCCCCCCCCGGATAACTATATCTGGCATTTGATTATTGATTTGAGTATCGATTAGTCCATGACCCACCATGCCAAGGCGTTCTTTTAAATGCATAGGGTTCTCTTTTTTTTAGGTCTCTTTCACTTGACATCGGTCACTTTCAGAGTAATAGTAAAGTAAGGTGGTACATTTCCTTGAAATAAATAGTTTAAATGTAGTACTTCAAAAGCATTCATAAAAGAACCACATATGTTTATATCAGGTGCATACATCCTTAATATTACCTTCATTTATATCTAAGGTGTCCCCCCCGTCTGCCTAACACCGTTTTTGCTCGACAAACCCCCCTACCCCCCTACGCCGAATGACTCCTGTTAATCCTGTCAAACCCCAAAACCAGGCAAGACTCGATCAGCGTAATTCAACAAGTGGTTATTTGCGTTGTATATAGTGATGCATATACCACACTAATGTATATATATATATTTATACTCAATATTAATTATAACAGGACAAATGTCTCTCTACTCAGCATATACGACCCAGCCTATCTAATAAACTTTACACAACATCAATAAGTATATACCACACATTATATAATTGTAGCTAGTGTAGCTTAAATAAAGCATAACACTGAAGATGTTAAGATGAACCCTAGAAAGTTCCACGGGCACAAAGGCCTGGTCCTGACTTTACTATCGGCTTTAACCCAATTTATACATG
>Ita 08 339
ATTTGCAGTGCATACATATATATATATTACATAATGATCCCAGTACATTATATGTATATAGTACATTATGGTGTAGTACATTATATGCATAATCTTACATTAATGGTTTAAAACATATCATTAATAATACCCAAACCATTTGCTAATACTAAAAACCATCAGCATTAAACTAAAACATACATACCCATACTATTAGCTCCTACAAATAAATTAATTAAACCTGATTACTTGAATAATCCCCATACCTCCATCACAAATTTTTCTATGCACAGACTCAATTAAAATTGGACCTCAATATATTAATGTAGTAAGAGACCACCAACTGGTTTATAACTGAATGCATATAGTCCTTGATAGGTCAGGGACAAAAATCGTGGGGGTCGCACAAAATGAACTATTACTGGCATCTGGTTCCTATTTCAGGGCCATATTAGGTAAACATTCCCCCCCCGGATAACTATATCTGGCATCTGATTATTGATTTGAGTATCGATTAGTCCATGACCCACCATGCCAAGGCGTTCTTTTAAATGCATAGGGTTCTCTTTTTTTTAGGTCTCTTTCACTTGACATCGGTCACTTTCAGAGTAATAGTAAAGTAAGGTGGTACATTTCCTTGAAATAAATAGTTTAAATGTAATACTTCAAAAGCATTCATAAAAGAACCACATATGTTTATATCAGGTGCATACATCCTTAATATTACCTTCATTTATATCTAAGGTGTCCCCCCCGTCTGCCTAACACCGTTTTTGCTCGACAAACCCCCCTACCCCCCTACGCCGAATGACTCATGTTAATCCTGTCAAACCCCAAAACCAGGCAAGACTCGATCAGCGTAATTCAACAAGTGGTTATTTGCGTTGTATATAGTGATGCATATACCACACTAATGTATATATATATATTTATACTCAATATTAATTATACCAGGACAAATGTCTCTCTACTCAGCATATACGACCCAGCCTATCTAATAAACTTTACACAACATCAATAAGTATATACCACACATTATATAATTATAGCTAGTGTAGCTTAAATAAAGCATAACACTGAAGATGTTAAGATGAACCCTAGAAAGTTCCATGGGCACAAAGGCCTGGTCCTGACTTTACTATCGGCTTTAACCCAATTTATACATG
>Ita 08 340
ATTTGCAGTGCATACATATATATATATTACATAATGATCCCAGTACATTATATGTATATAGTACATTATGGTGTAGTACATTATATGCATAATCTTACATTAATGGTTTAAAACATATCATTAATAATACCCAAACCATTTGCTAATACTAAAAACCATCAGCATTAAACTAAAACATACATACCCATACTATTAGCTCCTACAAATAAATTAATTAAACCTGATTACTTGAATAATCCCCATACCTCCATCACAAATTTTTCTATGCACAGACTCAATTAAAATTGGACCTCAATATATTAATGTAGTAAGAGACCACCAACTGGTTTATAACTAAATGCATATAGTCCTTGATAGGTCAGGGACAAAAATCGTGGGGGTCGCACAAAATGAACTATTACTGGCATCTGGTTCCTATTTCAGGGCCATATTAGGTAAACATTCCCCCCCCGGATAACTATATCTGGCATCTGATTATTGATTTGAGTATCGATTAGTCCATGACCCACCATGCCAAGGCGTTCTTTTAAATGCATAGGGTTCTCTTTTTTTTAGGTCTCTTTCACTTGACATCGGTCACTTTCAGAGTAATAGTAAAGTAAGGTGGTACATTTCCTTGAAATAAATAGTTTAAATGTAATACTTCAAAAGCATTCATAAAAGAACCACATATGTTTATATCAGGTGCATACATCCTTAATATTACCTTCATTTATATCTAAGGTGTCCCCCCCGTCTGCCTAACACCGTTTTTGCTCGACAAACCCCCCTACCCCCCTACGCCGAATGACTCATGTTAATCCTGTCAAACCCCAAAACCAGGCAAGACTCGATCAGCGTAATTCAACAAGTGGTTATTTGCGTTGTATATAGTGATGCATATACCACACTAATGTATATATATATATTTATACTCAATATTAATTATACCAGGACAAATGTCTCTCTACTCAGCATATACGACCCAGCCTATCTAATAAACTTTACACAACATCAATAAGTATATACCACACATTATATAATTATAGCTAGTGTAGCTTAAATAAAGCATAACACTGAAGATGTTAAGATGAACCCTAGAAAGTTCCATGGGCACAAAGGCCTGGTCCTGACTTTACTATCGGCTTTAACCCAATTTATACATG
>Ita 08 341
ATTTGCAGTGCATACATATATATATATTACATAATGATCCCAGTACATTATATGTATATAGTACATTATGGTGTAGTACATTATATGCATAATCTTACATTAATGGTTTAAAACATATCATTAATAATACTCAAACCATTTGCTAATACTAAAAACCATCAACATTAAACTAAAACATACATACCCATACTATTAGCTCCTACAAATAAATTAATTAAACCTGATTACTTGAATAATCCCCATACCTCCATCACAAACTTTTCTATGCACAGACTCAATTAAAATTGGACCTCAATATATTAATGTAGTAAGAGACCACCAACTGGTTTATAACTAAATGCATATAGTCCTTGATAGGTCAGGGACAAAAATCGTGGGGGTCGCACAAAATGAACTATTACTGGCATCTGGTTCCTATTTCAGGGCCATATTAGGTAAACATTCCCCCCCCGGATAACTATATCTGGCATCTGATTATTGATTTGAGTATCGATTAGTCCATGACCCACCATGCCAAGGCGTTCTTTTAAATGCATAGGGTTCTCTTTTTTTTAGGTCTCTTTCACTTGACATTGGTCACTTTCAGAGTAATAGTAAAGTAAGGTGGTACATTTCCTTGAAATAAATAGTTTAAATGTAATACTTCAAAAGCATTCATAAAAGAACCACATATGTTTATATCAGGTGCATACATCCTTAATATTACCTTCATTTATATCTAAGGTGTCCCCCCCGTCTGCCTAACACCGTTTTTGCTCGACAAACCCCCCTACCCCCCTACGCCGAATGACTCATGTTAATCCTGTCAAACCCCAAAACCAGGCAAGACTCGATCAGCGTAATTCAACAAGTGGTTATTTGCGTTGTATATAGTGATGCATATACCACACTAATGTATATATATATATTTATACTCAATATTAATTATACCAGGACAAATGTCTCTCTACTCAGCATATACGACCCAGCCTATCTAATAAACTTTACACAACATCAATAAGTATATACCACACATTATATAATTATAGCTAGTGTAGCTTAAATAAAGCATAACACTGAAGATGTTAAGATGAACCCTAGAAAGTTCCATGGGCACAAAGGCCTGGTCCTGACTTTACTATCGGCTTTAACCCAATTTATACATG
>Ita 08 342
ATTTGCAGTGCATACATATATATATATTACATAATGATCCTAGTACATTATATGTATATAGTACATTATGGTGTAGTACATTATATGCATAATCTTACATTAATGGTTTAAAACATACCATTAATAATACTCAAACCATTTGTTAATACTAAAAACCATCAACATTAAACTAAAAAATACATACCCATATTATTAGCTCCTACAAATAAATTAATTAAACCTGATTACTTGAATAATCCCCATACCTCCATCATAAACCTTTCTATGCATGGACTCAATTAAAATTGGACCTCAATATATTAATGTAGTAAGAGACCACCAACTGGTTTATAACTGAATGCATATAGTCCTTGATAGGTCAGGGACAAAAATCGTGGGGGTCGCACAAAATGAACTATTACTGGCATCTGGTTCCTATTTCAGGGCCATATTAGGTAAACATTCCCCCCCCGGATAACTATATCTGGCATCTGATTATTGATTTGAGTATCGATTAGTCCATGACCCACCATGCCAAGGCGTTCTTTTAAATGCATAGGGTTCTCTTTTTTTTAGGTCTCTTTCATTTGACATCGGTCACTTTCAGAGTAATAGTAAAGTAAGGTGGTACATTTCCTTGAAATAAATAGTTTAAATGTAATACTTCAAAAGCATTCATAAGAGAACCACATATGTTTATATCAGGTGCATACATCCTTAATATTACCTTCATTTATATCTAAGGTGTCCCCCCCGTCTGCCTAACACCGTTTTTGCTCGACAAACCCCCCTACCCCCCTACGCCGAATGACTCATGTTAATCCTGTCAAACCCCAAAACCAGGCAAGACTCGATCAGCGTAATTCAACAAGTGGTTATTTGCGTTGTATATAGTGATGCATATACCACACTAATGTATATATATATATTTATACTCAATATTAATTATACCAGGACAAATGTCTCTCTACTCAGCATATACGACCCAGCCTATCTAATAAACTTTACACAACATCAATAAGTATATACCACACATTATATAATTATAGCTAGTGTAGCTTAAATAAAGCATAACACTGAAGATGTTAAGATGAACCCTAGAAAGTTCCACGGGCACAAAGGCCTGGTCCTGACTTTACTATCGGCTTTAACCCAATTTATACATG
>Ita 08 343
ATTTGCAGTGCATATACATATATATATTACATAATGATCCCAGTACATTATATGTATATAGTACATTATGGTGTAGTACATTATATGCATAATCTTACATTAATGGTTTAAAACATATCATTAATAATACTCAAACCATTTGCTAATACTAAAAACCATCAACATTAAACTAAAACATACATACCCATACTATTAGCTTCTACAAATAAATTAATTAAACCTGATTACTTGAATAATCCCCATACCTTCATCACAAATTTTTCTATGCACAGACTCAATTAAAATTGGACCTCAATATATTAATGTAGTAAGAGACCACCAACTGGTTTATGACTAAATGCATATAGTCCTTGATAGGTCAGGGACAAAAATCGTGGGGGTCGCACAGAATGAACTATTACTGGCATCTGGTTCCTATTTCAGGGCCATATTAGGTAAACATTCCCCCCCCGGATAACTATATCTGGCATTTGATTATTGATTTGAGTATCGATTAGTCCATGACCCACCATGCCAAGGCGTTCTTTTAAATGCATAGGGTTCTCTTTTTTTTAGGTCTCTTTCACTTGACATCGGTCACTTTCAGAGTAATAGTAAAGTAAGGTGGTACATTTCCTTGAAATAAATAGTTTAAATGTAGTACTTCAAAAGCATTCATAAAAGAACCACATATGTTTATATCAGGTGCATACATCCTTAATATTACCTTCATTTATATCTAAGGTGTCCCCCCCGTCTGCCTAACACCGTTTTTGCTCGACAAACCCCCCTACCCCCCTACGCCGAATGACTCCTGTTAATCCTGTCAAACCCCAAAACCAGGCAAGACTCGATCAGCGTAATTCAACAAGTGGTTATTTGCGTTGTATATAGTGATGCATATACCACACTAATGTATATATATATATTTATACTCAATATTAATTATAACAGGACAAATGTCTCTCTACTCAGCATATACGACCCAGCCTATCTAATAAACTTTACACAACATCAATAAGTATATACCACACATTATATAATTGTAGCTAGTGTAGCTTAAATAAAGCATAACACTGAAGATGTTAAGATGAACCCTAGAAAGTTCCACGGGCACAAAGGCCTGGTCCTGACTTTACTATCGGCTTTAACCCAATTTATACATG
>Ita 08 344
ATTTGCAGTGCATATACATATATATATTACATAATGATCCCAGTACATTATATGTATATAGTACATTATGGTGTAGTACATTATATGCATAATCTTACATTAATGGTTTAAAACATATCATTAATAATACTCAAACCATTTGCTAATACTAAAAACCATCAACATTAAACTAAAACATACATACCCATACTATTAGCTTCTACAAATAAATTAATTAAACCTGATTACTTGAATAATCCCCATACCTTCATCACAAATTTTTCTATGCACAGACTCAATTAAAATTGGACCTCAATATATTAATGTAGTAAGAGACCACCAACTGGTTTATGACTAAATGCATATAGTCCTTGATAGGTCAGGGACAAAAATCGTGGGGGTCGCACAGAATGAACTATTACTGGCATCTGGTTCCTATTTCAGGGCCATATTAGGTAAACATTCCCCCCCCGGATAACTATATCTGGCATTTGATTATTGATTTGAGTATCGATTAGTCCATGACCCACCATGCCAAGGCGTTCTTTTAAATGCATAGGGTTCTCTTTTTTTTAGGTCTCTTTCACTTGACATCGGTCACTTTCAGAGTAATAGTAAAGTAAGGTGGTACATTTCCTTGAAATAAATAGTTTAAATGTAGTACTTCAAAAGCATTCATAAAAGAACCACATATGTTTATATCAGGTGCATACATCCTTAATATTACCTTCATTTATATCTAAGGTGTCCCCCCCGTCTGCCTAACACCGTTTTTGCTCGACAAACCCCCCTACCCCCCTACGCCGAATGACTCCTGTTAATCCTGTCAAACCCCAAAACCAGGCAAGACTCGATCAGCGTAATTCAACAAGTGGTTATTTGCGTTGTATATAGTGATGCATATACCACACTAATGTATATATATATATTTATACTCAATATTAATTATAACAGGACAAATGTCTCTCTACTCAGCATATACGACCCAGCCTATCTAATAAACTTTACACAACATCAATAAGTATATACCACACATTATATAATTGTAGCTAGTGTAGCTTAAATAAAGCATAACACTGAAGATGTTAAGATGAACCCTAGAAAGTTCCACGGGCACAAAGGCCTGGTCCTGACTTTACTATCGGCTTTAACCCAATTTATACATG
>Ita 08 345
ATTTGCAGTGCATACATATATATATATTACATAATGATCCTAGTACATTATATGTATATAGTACATTATGGTGTAGTACATTATATGCATAATCTTACATTAATGGTTTAAAACATACCATTAATAATACTCAAACCATTTGTTAATACTAAAAACCATCAACATTAAACTAAAAAATACATACCCATATTATTAGCTCCTACAAATAAATTAATTAAACCTGATTACTTGAATAATCCCCATACCTCCATCACAAACCTTTCTATGCATGGACTCAATTAAAATTGGACCTCAATATATTAATGTAGTAAGAGACCACCAACTGGTTTATAACTGAATGCATATAGTCCTTGATAGGTCAGGGACAAAAATCGTGGGGGTCGCACAAAATGAACTATTACTGGCATCTGGTTCCTATTTCAGGGCCATATTAGGTAAACATTCCCCCCCCGGATAACTATATCTGGCATCTGATTATTGATTTGAGTATCGATTAGTCCATGACCCACCATGCCAAGGCGTTCTTTTAAATGCATAGGGTTCTCTTTTTTTTAGGTCTCTTTCATTTGACATCGGTCACTTTCAGAGTAATAGTAAAGTAAGGTGGTACATTTCCTTGAAATAAATAGTTTAAATGTAATACTTCAAAAGCATTCATAAGAGAACCACATATGTTTATATCAGGTGCATACATCCTTAATATTACCTTCATTTATATCTAAGGTGTCCCCCCCGTCTGCCTAACACCGTTTTTGCTCGACAAACCCCCCTACCCCCCTACGCCGAATGACTCATGTTAATCCTGTCAAACCCCAAAACCAGGCAAGACTCGATCAGCGTAATTCAACAAGTGGTTATTTGCGTTGTATATAGTGATGCATATACCACACTAATGTATATATATATATTTATACTCAATATTAATTATACCAGGACAAATGTCTCTCTACTCAGCATATACGACCCAGCCTATCTAATAAACTTTACACAACATCAATAAGTATATACCACACATTATATAATTATAGCTAGTGTAGCTTAAATAAAGCATAACACTGAAGATGTTAAGATGAACCCTAGAAAGTTCCACGGGCACAAAGGCCTGGTCCTGACTTTACTATCGGCTTTAACCCAATTTATACATG
>Ita 08 346
ATTTGCAGTGCATATACATATATATATTACATAATGATCCCAGTACATTATATGTATATAGTACATTATGGTGTAGTACATTATATGCATAATCTTACATTAATGGTTTAAAACATATCATTAATAATACTCAAACCATTTGCTAATACTAAAAACCATCAACATTAAACTAAAACATACATACCCATACTATTAGCTTCTACAAATAAATTAATTAAACCTGATTACTTGAATAATCCCCATACCTTCATCACAAATTTTTCTATGCACAGACTCAATTAAAATTGGACCTCAATATATTAATGTAGTAAGAGACCACCAACTGGTTTATGACTAAATGCATATAGTCCTTGATAGGTCAGGGACAAAAATCGTGGGGGTCGCACAGAATGAACTATTACTGGCATCTGGTTCCTATTTCAGGGCCATATTAGGTAAACATTCCCCCCCCGGATAACTATATCTGGCATTTGATTATTGATTTGAGTATCGATTAGTCCATGACCCACCATGCCAAGGCGTTCTTTTAAATGCATAGGGTTCTCTTTTTTTTAGGTCTCTTTCACTTGACATCGGTCACTTTCAGAGTAATAGTAAAGTAAGGTGGTACATTTCCTTGAAATAAATAGTTTAAATGTAGTACTTCAAAAGCATTCATAAAAGAACCACATATGTTTATATCAGGTGCATACATCCTTAATATTACCTTCATTTATATCTAAGGTGTCCCCCCCGTCTGCCTAACACCGTTTTTGCTCGACAAACCCCCCTACCCCCCTACGCCGAATGACTCCTGTTAATCCTGTCAAACCCCAAAACCAGGCAAGACTCGATCAGCGTAATTCAACAAGTGGTTATTTGCGTTGTATATAGTGATGCATATACCACACTAATGTATATATATATATTTATACTCAATATTAATTATAACAGGACAAATGTCTCTCTACTCAGCATATACGACCCAGCCTATCTAATAAACTTTACACAACATCAATAAGTATATACCACACATTATATAATTGTAGCTAGTGTAGCTTAAATAAAGCATAACACTGAAGATGTTAAGATGAACCCTAGAAAGTTCCACGGGCACAAAGGCCTGGTCCTGACTTTACTATCGGCTTTAACCCAATTTATACATG
>Ita 08 347
ATTTGCAGTGCATACATATATATATATTACATAATGATCCCAGTACATTATATGTATATAGTACATTATGGTGTAGTACATTATATGCATAATCTTACATTAATGGTTTAAAACATATCATTAATAATACTCAAACCATTTGCTAATACTAAAAACCATCAGCATTAAACTAAAACATACATACCCATACTATTAGCTCCTACAAATAAATTAATTAGACCTGATTACTTGAATAATCCCCATACCTCCATCACAAACTTTTCTATGCACAGACTCAATTAAAATTGGACCTCAATATATTAATGTAGTAAGAGACCACCAACTGGTTTATAACTAAATGCATATAGTCCTTGATAGGTCAGGGACAAAAATCGTGGGGGTCGCACAAGATGAACTATTACTGGCATCTGGTTCCTATTTCAGGGCCATATTAGGTAAACATTCCCCCCCCGGATAACTATATCTGGCATCTGATTATTGATTTGAGTATCGATTAGTCCATGACCCACCATGCCAAGGCGTTCTTTTAAATGCATAGGGTTCTCTTTTTTTTAGGTCTCTTTCACTTGACATTGGTCACTTTCAGAGTAATAGTAAAGTAAGGTGGTACATTTCCTTGAAATAAATAGTTTAAATGTAATACTTCAAAAGCATTCATAAAAGAACCACATATATTTATATCAGGTGCATACATCCTTAATATTACCTTCATTTATATCTAAGGTGTCCCCCCCGTCTGCCTAACACCGTTTTTGCTCGACAAACCCCCCTACCCCCCTACGCCGAATGACTCATGTTAATCCTGTCAAACCCCAAAACCAGGCAAGACTCGATCAGCGTAATTCAACAAGTGGTTATTTGCGTTGTATATAGTGATGCATATACCACACTAATGTATATATATATATTTATACTCAATATTAATTATACCAGGACAAATGTCTCTCTACTCAGCATATACGACCCAGCCTATCTAATAAACTTTACACAACATCAATAAGTATATACCACACATTATATAATTATAGCTAGTGTAGCTTAAATAAAGCATAACACTGAAGATGTTAAGATGAACCCTAGAAAGTTCCATGGGCACAAAGGCCTGGTCCTGACTTTACTATCGGCTTTAACCCAATTTATACATG
>Ita 08 348
ATTTGCAGTGCATATACATATATATATTACATAATGATCCCAGTACATTATATGTATATAGTACATTATGGTGTAGTACATTATATGCATAATCTTACATTAATGGTTTAAAACATATCATTAATAATACTCAAACCATTTGCTAATACTAAAAACCATCAACATTAAACTAAAACATACATACCCATACTATTAGCTTCTACAAATAAATTAATTAAACCTGATTACTTGAATAATCCCCATACCTTCATCACAAATTTTTCTATGCACAGACTCAATTAAAATTGGACCTCAATATATTAATGTAGTAAGAGACCACCAACTGGTTTATGACTAAATGCATATAGTCCTTGATAGGTCAGGGACAAAAATCGTGGGGGTCGCACAGAATGAACTATTACTGGCATCTGGTTCCTATTTCAGGGCCATATTAGGTAAACATTCCCCCCCCGGATAACTATATCTGGCATTTGATTATTGATTTGAGTATCGATTAGTCCATGACCCACCATGCCAAGGCGTTCTTTTAAATGCATAGGGTTCTCTTTTTTTTAGGTCTCTTTCACTTGACATCGGTCACTTTCAGAGTAATAGTAAAGTAAGGTGGTACATTTCCTTGAAATAAATAGTTTAAATGTAGTACTTCAAAAGCATTCATAAAAGAACCACATATGTTTATATCAGGTGCATACATCCTTAATATTACCTTCATTTATATCTAAGGTGTCCCCCCCGTCTGCCTAACACCGTTTTTGCTCGACAAACCCCCCTACCCCCCTACGCCGAATGACTCCTGTTAATCCTGTCAAACCCCAAAACCAGGCAAGACTCGATCAGCGTAATTCAACAAGTGGTTATTTGCGTTGTATATAGTGATGCATATACCACACTAATGTATATATATATATTTATACTCAATATTAATTATAACAGGACAAATGTCTCTCTACTCAGCATATACGACCCAGCCTATCTAATAAACTTTACACAACATCAATAAGTATATACCACACATTATATAATTGTAGCTAGTGTAGCTTAAATAAAGCATAACACTGAAGATGTTAAGATGAACCCTAGAAAGTTCCACGGGCACAAAGGCCTGGTCCTGACTTTACTATCGGCTTTAACCCAATTTATACATG
>Ita 08 349
ATTTGCAGTGCATACATATATATATATTACATAATGATCCCAGTACATTATATGTATATAGTACATTATGGTGTAGTACATTATATGCATAATCTTACATTAATGGTTTAAAACATATCATTAATAATACCCAAACCATTTGCTAATACTAAAAACCATCAGCATTAAACTAAAACATACATACCCATACTATTAGCTCCTACAAATAAATTAATTAAACCTGATTACTTGAATAATCCCCATACCTCCATCACAAATTTTTCTATGCACAGACTCAATTAAAATTGGACCTCAATATATTAATGTAGTAAGAGACCACCAACTGGTTTATAACTAAATGCATATAGTCCTTGATAGGTCAGGGACAAAAATCGTGGGGGTCGCACAAAATGAACTATTACTGGCATCTGGTTCCTATTTCAGGGCCATATTAGGTAAACATTCCCCCCCCGGATAACTATATCTGGCATCTGATTATTGATTTGAGTATCGATTAGTCCATGACCCACCATGCCAAGGCGTTCTTTTAAATGCATAGGGTTCTCTTTTTTTTAGGTCTCTTTCACTTGACATCGGTCACTTTCAGAGTAATAGTAAAGTAAGGTGGTACATTTCCTTGAAATAAATAGTTTAAATGTAATACTTCAAAAGCATTCATAAAAGAACCACATATGTTTATATCAGGTGCATACATCCTTAATATTACCTTCATTTATATCTAAGGTGTCCCCCCCGTCTGCCTAACACCGTTTTTGCTCGACAAACCCCCCTACCCCCCTACGCCGAATGACTCAGGTTAATCCTGTCAAACCCCAAAACCAGGCAAGACTCGATCAGCGTAATTCAACAAGTGGTTATTTGCGTTGTATATAGTGATGCATATACCACACTAATGTATATATATATATTTATACTCAATATTAATTATACCAGGACAAATGTCTCTCTACTCAGCATATACGACCCAGCCTATCTAATAAACTTTACACAACATCAATAAGTATATACCACACATTATATAATTATAGCTAGTGTAGCTTAAATAAAGCATAACACTGAAGATGTTAAGATGAACCCTAGAAAGTTCCATGGGCACAAAGGCCTGGTCCTGACTTTACTATCGGCTTTAACCCAATTTATACATG
>Ita 08 350
ATTTGCAGTGCATACATATATATATATTACATAATGATCCCAGTACATTATATGTATATAGTACATTATGGTGTAGTACATTATATGCATAATCTTACATTAATGGTTTAAAACATATCATTAATAATACCCAAACCATTTGCTAATACTAAAAACCATCAACATTAAACTAAAACATACATACCCATACTATTAGCTCCTACAAATAAATTAATTAAACCTGATTACTTGAATAATCCCCATACCTCCATCACAAACTTTTCTATGCACAGACTCAATTAAAATTGGACCTCAATATATTAATGTAGTAAGAGACCACCAACTGGTTTATAACTAAATGCATATAGTCCTTGATAGGTCAGGGACAAAAATCGTGGGGGTCGCACAAAATGAACTATTACTGGCATCTGGTTCCTATTTCAGGGCCATATTAGGTAAACATTCCCCCCCCGGATAACTATATCTGGCATCTGATTATTGATTTGAGTATCGATTAGTCCATGACCCACCATGCCAAGGCGTTCTTTTAAATGCATAGGGTTCTCTTTTTTTTAGGTCTCTTTCACTTGACATCGGTCACTTTCAGAGTAATAGTAAAGTAAGGTGGTACATTTCCTTGAAATAAATAGTTTAAATGTAATACTTCAAAAGCATTCATAAAAGAACCACATATGTTTATATCAGGTGCATACATCCTTAATATTACCTTCATTTATATCTAAGGTGTCCCCCCCGTCTGCCTAACACCGTTTTTGCTCGACAAACCCCCCTACCCCCCTACGCCGAATGACTCATGTTAATCCTGTCAAACCCCAAAACCAGGCAAGACTCGATCAGCGTAATTCAACAAGTGGTTATTTGCGTTGTATATAGTGATGCATATACCACACTAATGTATATATATATATTTATACTCAATATTAATTATACCAGGACAAATGTCTCTCTACTCAGCATATACGACCCAGCCTATCTAATAAACTTTACACAACATCAATAAGTATATACCACACATTATATAATTATAGCTAGTGTAGCTTAAATAAAGCATAACACTGAAGATGTTAAGATGAACCCTAGAAAGTTCCATGGGCACAAAGGCCTGGTCCTGACTTTACTATCGGCTTTAACCCAATTTATACATG
>Ita 08 351
ATTTGCAGTGCATATATATATATATATTACATAATGATCCCAGTACATTATATGTATATAGTACATTATGGTGTAGTACATTATATGCATAATCTTACATTAATGGTTTAAAACATATCATTAATAATACCCAAACCACTTATTAATACTAAAAACCATCAACATTAAACTAAAACATACATACCCATACTATTAGCTCCTACAAATAAATTAATTAAACCTGATTACTTGAATAATCCCCATACCTCCATCACAAACTTTTCTATGCACAGACTCAATTAAAATTGGACCTCAATATATTAATGTAGTAAGAGACCACCAACTGGTTTATAACTAAATGCATATAGTCCTTGATAGGTCAGGGACAAAAATCGTGGGGGTCGCACAAAATGAACTATTACTGGCATCTGGTTCCTATTTCAGGGCCATATTAGGTAAACATTCCCCCCCCGGATAACTATAACTGGCATCTGATTATTGATTTGAGTATCGATTAGTCCATGACCCACCATGCCAAGGCGTTCTTTTAAATGCATAGGGTTCTCTTTTTTTTAGGTCTCTTTCACTTGACATCGGTCACTTTCAGAGTAATAGTAAAGTAAGGTGGTACATTTCCTTGAAATAAATAGTTTAAATGTAGTACTTCAAAAGCATTCATAAAAGAACCACATATGTTTATATCAGGTGCATACATCCTTAATATTACCTTCATTTATATCTAAGGTGTCCCCCCCGTCTGCCTAACACCGTTTTTGCTCGACAAACCCCCCTACCCCCCTACGCCGAATGACTCATGTTAATCCTGTCAAACCCCAAAACCAGGCAAGACTCGATCAGCGTAATTCAACAAGTGGTTATTTGCGTTGTATATAGTGATGCATATACCACACTAATGTATATATATATATTTATACTCAATATTAATTATACCAGGACAAATGTCTCTCTACTCAGCATATACGACCCAGCCTATCTAATAAACTTTACACAACATCAATAAGTATATACCACACATTATATAATTATAGCTAGTGTAGCTTAAATAAAGCATAACACTGAAGATGTTAAGATGAACCCTAGAAAGTTCCATGGGCACAAAGGCCTGGTCCTGACTTTACTATCGGCTTTAACCCAATTTATACATG
>Ita 08 352
ATTTGCAGTGCATACATATATATATATTACATAATGATCCCAGTACATTATATGTATATAGTACATTATGGTGTAGTACATTATATGCATAATCTTACATTAATGGTTTAAAACATATCATTAATAATACCCAAACCATTTGCTAATACTAAAAACCATCAGCATTAAACTAAAACATACATACCCATACTATTAGCTCCTACAAATAAATTAATTAAACCTGATTACTTGAATAATCCCCATACCTCCATCACAAACTTTTCTATGCACGGACTCAATTAAAATTGGACCTCAATATATTAATGTAGTAAGAGACCACCAACTGGTTTATAACTAAATGCATATAGTCCTTGATAGGTCAGGGACAAAAATCGTGGGGGTCGCACAAAATGAACTATTACTGGCATCTGGTTCCTATTTCAGGGCCATATTAGGTAAACATTCCCCCCCCGGATAACTATATCTGGCATCTGATTATTGATTTGAGTATCGATTAGTCCATGACCCACCATGCCAAGGCGTTCTTTTAAATGCATAGGGTTCTCTTTTTTTTAGGTCTCTTTCACTTGACATTGGTCACTTTCAGAGTAATAGTAAAGTAAGGTGGTACATTTCCTTGAAATAAATAGTTTAAATGTAATACTTCAAAAGCATTCATAAAAGAACCACATATGTTTATATCAGGTGCATACATCCTTAATATTACCTTCATTTATATCTAAGGTGTCCCCCCCGTCTGCCTAACACCGTTTTTGCTCGACAAACCCCCCTACCCCCCTACGCCGAATGACTCATGTTAATCCTGTCAAACCCCAAAACCAGGCAAGACTCGATCAGCGTAATTCAACAAGTGGTTATTTGCGTTGTATATAGTGATGCATATACCACACTAATGTATATATATATATTTATACTCAATATTAATTATACCAGGACAAATGTCTCTCTACTCAGCATATACGACCCAGCCTATCTAATAAACTTTACACAACATCAATAAGTATATACCACACATTATATAATTATAGCTAGTGTAGCTTAAATAAAGCATAACACTGAAGATGTTAAGATGAACCCTAGAAAGTTCCATGGGCACAAAGGCCTGGTCCTGACTTTACTATCGGCTTTAACCCAATTTATACATG
>Ita 08 353
ATTTGCAGTGCATACATATATATATATTACATAATGATCCCAGTACATTATATGTATATAGTACATTATGGTGTAGTACATTATATGCATAATCTTACATTAATGGTTTAAAACATATCATTAATAATACCCAAACCATTTGCTAATACTAAAAACCATCAGCATTAAACTAAAACATACATACCCATACTATTAGCTCCTACAAATAAATTAATTAAACCTGATTACTTGAATAATCCCCATACCTCCATCACAAACTTTTCTATGCACAGACTCAACTAAAATTGGACCTCAATATATTAATGTAGTAAGAGACCACCAACTGGTTTATAACTAAATGCATATAGTCCTTGATAGGTCAGGGACAAAAATCGTGGGGGTCGCACAAAATGAACTATTACTGGCATCTGGTTCCTATTTCAGGGCCATATTAGGTAAACATTCCCCCCCCGGATAACTATATCTGGCATCTGATTATTGATTTGAGTATCGATTAGTCCATGACCCACCATGCCAAGGCGTTCTTTTAAATGCATAGGGTTCTCTTTTTTTTAGGTCTCTTTCATTTGACATCGGTCACTTTCAGAGTAATAGTAAAGTAAGGTGGTACATTTCCTTGAAATAAATAGTTTAAATGTAATACTTCAAAAGCATTCATAAGAGAACCACATATGTTTATATCAGGTGCATACATCCTTAATATTACCTTCATTTATATCTAAGGTGTCCCCCCCGTCTGCCTAACACCGTTTTTGCTCGACAAACCCCCCTACCCCCCTACGCCGAATGACTCATGTTAATCCTGTCAAACCCCAAAACCAGGCAAGACTCGATCAGCGTAATTCAACAAGTGGTTATTTGCGTTGTATATAGTGATGCATATACCACACTAATGTATATATATATATTTATACTCAATATTAATTATACCAGGACAAATGTCTCTCTACTCAGCATATACGACCCAGCCTATCTAATAAACTTTACACAACATCAATAAGTATATACCACACATTATATAATTATAGCTAGTGTAGCTTAAATAAAGCATAACACTGAAGATGTTAAGATGAACCCTAGAAAGTTCCACGGGCACAAAGGCCTGGTCCTGACTTTACTATCGGCTTTAACCCAATTTATACATG
>Ita 08 354
ATTTGCAGTGCATACATATATATATATTACATAATGATCCCAGTACATTATATGTATATAGTACATTATGGTATAGTACATTATATGCATAATCTTACATTAATGGTTTAAAACATATCATTAATAATACCCAAACCATTTGCTAATACTAAAAACCATCAGCATTAAACTAAAACATACATACCCATACTATTAGCTCCTACAAATAAATTAATTAAACCTGATTACTTGAATAATCCCCATACCTCCATCACAAATTTTTCTATGCACAGACTCAATTAAAATTGGACCTCAATATATTAATGTAGTAAGAGACCACCAACTGGTTTATAACTAAATGCATATAGTCCTTGATAGGTCAGGGACAAAAATCGTGGGGGTCGCACAAAATGAACTATTACTGGCATCTGGTTCCTATTTCAGGGCCATATTAGGTAAACATTCCCCCCCCGGATAACTATATCTGGCATCTGATTATTGATTTGAGTATCGATTAGTCCATGACCCACCATGCCAAGGCGTTCTTTTAAATGCATAGGGTTCTCTTTTTTTTAGGTCTCTTTCACTTGACATCGGTCACTTTCAGAGTAATAGTAAAGTAAGGTGGTACATTTCCTTGAAATAAATAGTTTAAATGTAATACTTCAAAAGCATTCATAAAAGAACCACATATGTTTATATCAGGTGCATACATCCTTAATATTACCTTCATTTATATCTAAGGTGTCCCCCCCGTCTGCCTAACACCGTTTTTGCTCGACAAACCCCCCTACCCCCCTACGCCGAATGACTCATGTTAATCCTGTCAAACCCCAAAACCAGGCAAGACTCGATCAGCGTAATTCAACAAGTGGTTATTTGCGTTGTATATAGTGATGCATATACCACACTAATGTATATATATATATTTATACTCAATATTAATTATACCAGGACAAATGTCTCTCTACTCAGCATATACGACCCAGCCTATCTAATAAACTTTACACAACATCAATAAGTATATACCACACATTATATAATTATAGCTAGTGTAGCTTAAATAAAGCATAACACTGAAGATGTTAAGATGAACCCTAGAAAGTTCCATGGGCACAAAGGCCTGGTCCTGACTTTACTATCGGCTTTAACCCAATTTATACATG
>JAC 08 337
ATTTGCAGTGCATACATATATATATATTACATAATGATCCCAGTACATTATATGTATATAGTACATTATGGTGTAGTACATTATATGCATAATCTTACATTAATGGTTTAAAACATATCATTAATAATACCCAAACCATTTGCTAATACTAAAAACCATCAGCATTAAACTAAAACATACATACCCATACTATTAGCTCCTACAAATAAATTAATTAAACCTGATTACTTGAATAACCCCCATACCTCCATCACAAACTTTTCTATGCATGGACTCAATTAAAATTGGACCTCAATATATTAATGTAGTAAGAGACCACCAACTGGTTTATAACTAAATGCATATAGTCCTTGATAGGTCAGGGACAAAAATCGTGGGGGTCGCACAAAATGAACTATTACTGGCATCTGGTTCCTATTTCAGGGCCATATTAGGTAAACATTCCCCCCCCGGATAACTATATCTGGCATCTGATTATTGATTTGAGTATCGATTAGTCCATGACCCACCATGCCAAGGCGTTCTTTTAAATGCATAGGGTTCTCTTTTTTTTAGGTCTCTTTCACTTGACATTGGTCACTTTCAGAGTAATAGTAAAGTAAGGTGGTACATTTCCTTGAAATAAATAGTTTAGATGTAATACTTCAAAAGCATTCATAAAAGAACCACATATGTTTATATCAGGTGCATACATCCTTAATATTACCTTCATTTATATCTAAGGTGTCCCCCCCGTCTGCCTAACACCGTTTTTGCTCGACAAACCCCCCTACCCCCCTACGCCGAATGACTCATGTTAATCCTGTCAAACCCCAAAACCAGGCAAGACTCGATCAGCGTAATTCAACAAGTGGTTATTTGCGTTGTATATAGTGATGCATATACCACACTAATGTATATATATATATTTATACTCAATATTAATTATACCAGGACAAATGTCTCTCTACTCAGCATATACGACCCAGCCTATCTAATAAACTTTACACAACATCAATAAGTATATACCACACATTATATAATTATAGCTAGTGTAGCTTAAATAAAGCATAACACTGAAGATGTTAAGATGAACCCTAGAAAGTTCCATGGGCACAAAGGCCTGGTCCTGACTTTACTATCGGCTTTAACCCAATTTATACATG
>JAC 08 317
ATTTGCAGTGCATATATATATATGTATTACATAATGATCCCAGTACATTATATGTATATAGTACATTATGGTGTAGTACATTATATGCATAATCTTACATTAATGGTTTAAAACATACCACTAATAATACCCAAACCATTTGCTAATACTAAAAACCATCAACATTAAACTAAAACACACATACCCATACTATTAGCTCCTACAAATAAATTAATTAAACCTGATTACTTGAATAATCCCCATACCTCCATCACAAACTTTTCTATGCACAGACTCAATTAAAATTGGACCTCAATATATTAATGTAGTAAGAGACCACCAACTGGTTTATAACTAAATGCATATAGTCCTTGATAGGTCAGGGACAAAAATTGTGGGGGTCGCACAAAATGAACTATTACTGGCATCTGGTTCCTATTTCAGGGCCATATTAGGTAAACATTCCCCCCCCGGATAACTATATCTGGCATTTGATTATTGATTTGAGTATCGATTAGTCCATGACCCACCATGCCAAGGCGTTCTTTTAAATGCATAGGGTTCTCTTTTTTTTAGGTCTCTTTCATTTGGCATCGGTCACTTTCAGAGTAATAGTAAAGTAAGGTGGTACATTTCCTTGAAATAAATAGTTTAAATGTAGTACTTCAAAAGCATTCATAAAAGAACCACATATGTTTATATCAGGTGCATACATCCTTAATATTACCTTCATTTATATCTAAGGTGTCCCCCCCGTCTGCCTAACACCGTTTTTGCTCGACAAACCCCCCTACCCCCCTACGCCGAATGACTCATGTTAATCCTGTCAAACCCCAAAACCAGGCAAGACTCGATCAGCGTAATTCAACAAGTGGTTATTTGCGTTGTATATAGTGATGCATATACCACACTAATGTATATATATATATTTATACTCAATATTAATTATACCAGGACAAATGTCTCTCTACTCAGCATATACGACCCAGCCTATCTAATAAACTTTACACAACATCAATAAGTATATACCACACATTATATAATTGTAGCTAGTGTAGCTTAAATAAAGCATAACACTGAAGATGTTAAGATGAACCCTAGAAAGTTCCACGGGCACAAAGGCCTGGTCCTGACTTTACTATCGGCTTTAACCCAATTTATACATG
>JAC 08 318
ATTTGCAGTGCATATATATATATATATTACATAATGATCCCAGTACATTATATGTATATAGTACATTATGGTGTAGTACATTATATGCATAATCTTACATTAATGGTTTAAAACATATCATTAATAATACCCAAACCACTTATTAATACTAAAAACCATCAACATTAAACTAAAACATACATACCCATACTATTAGCTCCTACAAATAAATTAATCAAACCTGATTACTTGAATAATCCCCATACCTCCATCACAAACTTTTCTATGCACAGACTCAATTAAAATTGGACCTCAATATATTAATGTAGTAAGAGACCACCAACTGGTTTATAACTAAATGCATATAGTCCTTGATGGGTCAGGGACAAAAATCGTGGGGGTCGCACAAAATGAACTATTACTGGCATCTGGTTCCTATTTCAGGGCCATATTAGGTAAACACTCCCCCCCCGGATAACTATATCTGGCATCTGATTATTGATTTGAGTATCGATTAGTCCATGACCCACCATGCCAAGGCGTTCTTTTAAATGCATAGGGTTCTCTTTTTTTTAGGTCTCTTTCATTTGACATCGGTCACTTTCAGAGTAATAGTAAAGTAAGGTGGTACATTTCCTTGAAATAAATAGTTTAAATGTAATACTTCAAAAGCATTCATAAAAGAACCACATATGTTTATATCAGGTGCATACATCCTTAATATTACCTTCATTTATATCTAAGGTGTCCCCCCCGTCTGCCTAACACCGTTTTTGCTCGACAAACCCCCCTACCCCCCTACGCCGAATGACTCATGTTAATCCTGTCAAACCCCAAAACCAGGCAAGACTCGATCAGCGTAATTCAACAAGTGGTTATTTGCGTTGTATATAGTGATGCATATACCACACTAATGTATATATATATATTTATACTCAATATTAATTATACCAGGACAAATGTCTCTCTACTCAGCATATACGACCCAGCCTATCTAATAAACTTTACACAACATCAATAAGTATATACCACACATTATATAATTATAGCTAGTGTAGCTTAAATAAAGCATAACACTGAAGATGTTAAGATGAACCCTAGAAAGTTCCATGGGCACAAAGGCCTGGTCCTGACTTTACTATCGGCTTTAACCCAATTTATACATG
>JAC 08 319
ATTTGCAGTGCATACATATATATATATTACATAATGATCCCAGTACATTATATGTATATAGTACATTATGGTGTAGTACATTATATGCATAATCTTACATTAATGGTTTAAAACATATCATTAATAATACCCAAACCATTTGCTAATACTAAAAACCATCAGCATTAAACTAAAACATACATACCCATACTATTAGCTCCTACAAATAAATTAATTAAACCTGATTACTTGAATAACCCCCATACCTCCATCACAAACTTTTCTATGCATGGACTCAATTAAAATTGGACCTCAATATATTAATGTAGTAAGAGACCACCAACTGGTTTATAACTAAATGCATATAGTCCTTGATAGGTCAGGGACAAAAATCGTGGGGGTCGCACAAAATGAACTATTACTGGCATCTGGTTCCTATTTCAGGGCCATATTAGGTAAACATTCCCCCCCCGGATAACTATATCTGGCATCTGATTATTGATTTGAGTATCGATTAGTCCATGACCCACCATGCCAAGGCGTTCTTTTAAATGCATAGGGTTCTCTTTTTTTTAGGTCTCTTTCACTTGACATTGGTCACTTTCAGAGTAATAGTAAAGTAAGGTGGTACATTTCCTTGAAATAAATAGTTTAGATGTAATACTTCAAAAGCATTCATAAAAGAACCACATATGTTTATATCAGGTGCATACATCCTTAATATTACCTTCATTTATATCTAAGGTGTCCCCCCCGTCTGCCTAACACCGTTTTTGCTCGACAAACCCCCCTACCCCCCTACGCCGAATGACTCATGTTAATCCTGTCAAACCCCAAAACCAGGCAAGACTCGATCAGCGTAATTCAACAAGTGGTTATTTGCGTTGTATATAGTGATGCATATACCACACTAATGTATATATATATATTTATACTCAATATTAATTATACCAGGACAAATGTCTCTCTACTCAGCATATACGACCCAGCCTATCTAATAAACTTTACACAACATCAATAAGTATATACCACACATTATATAATTATAGCTAGTGTAGCTTAAATAAAGCATAACACTGAAGATGTTAAGATGAACCCTAGAAAGTTCCATGGGCACAAAGGCCTGGTCCTGACTTTACTATCGGCTTTAACCCAATTTATACATG
>JAC 08 320
ATTTGCAGTGCATATACATATATATATTACATAATGATCCCAGTACATTATATGTATATAGTACATTATGGTGTAGTACATTATATGCATAATCTTACATTAATGGTTTAAAACATATCATTAATAATACTCAAACCATTTGCTAATACTAAAAACCATCAACATTAAACTAAAACATACATACCCATACTATTAGCTTCTACAAATAAATTAATTAAACCTGATTACTTGAATAATCCCCATACCTTCATCACAAATTTTTCTATGCACAGACTCAATTAAAATTGGACCTCAATATATTAATGTAGTAAGAGACCACCAACTGGTTTATGACTAAATGCATATAGTCCTTGATAGGTCAGGGACAAAAATCGTGGGGGTCGCACAGAATGAACTATTACTGGCATCTGGTTCCTATTTCAGGGCCATATTAGGTAAACATTCCCCCCCCGGATAACTATATCTGGCATTTGATTATTGATTTGAGTATCGATTAGTCCATGACCCACCATGCCAAGGCGTTCTTTTAAATGCATAGGGTTCTCTTTTTTTTAGGTCTCTTTCACTTGACATCGGTCACTTTCAGAGTAATAGTAAAGTAAGGTGGTACATTTCCTTGAAATAAATAGTTTAAATGTAGTACTTCAAAAGCATTCATAAAAGAACCACATATGTTTATATCAGGTGCATACATCCTTAATATTACCTTCATTTATATCTAAGGTGTCCCCCCCGTCTGCCTAACACCGTTTTTGCTCGACAAACCCCCCTACCCCCCTACGCCGAATGACTCCTGTTAATCCTGTCAAACCCCAAAACCAGGCAAGACTCGATCAGCGTAATTCAACAAGTGGTTATTTGCGTTGTATATAGTGATGCATATACCACACTAATGTATATATATATATTTATACTCAATATTAATTATAACAGGACAAATGTCTCTCTACTCAGCATATACGACCCAGCCTATCTAATAAACTTTACACAACATCAATAAGTATATACCACACATTATATAATTGTAGCTAGTGTAGCTTAAATAAAGCATAACACTGAAGATGTTAAGATGAACCCTAGAAAGTTCCACGGGCACAAAGGCCTGGTCCTGACTTTACTATCGGCTTTAACCCAATTTATACATG
>JAC 08 321
ATTTGCAGTGCATACATATATATATATTACATAATGATCCCAGTACATTATATGTATATAGTACATTATGGTGTAGTACATTATATGCATAATCTTACATTAATGGTTTAAAACATATCATTAATAATACCCAAACCATTTGCTAATACTAAAAACCATCAACATTAAACTAAAACATACATACCCATACTATTAGCTCCTACAAATAAATTAATTAAACCTGATTACTTGAATAATCCCCATACCTCCATCACAAACTTTTCTATGCACGGACTCAACTAAAATTGGACCTCAATATATTAATGTAGTAAGAGACCACCAACTGGTTTATAACTAAATGCATATAGTCCTTGATAGGTCAGGGACAAAAATCGTGGGGGTCGCACAAAATGAACTATTACTGGCATCTGGTTCCTATTTCAGGGCCATATTAGGTAAACATTCCCCCCCCGGATAACTATATCTGGCATCTGATTATTGATTTGAGTATCGATTAGTCCATGACCCACCATGCCAAGGCGTTCTTTTAAATGCATAGGGTTCTCTTTTTTTTAGGTCTCTTTCATTTGACATCGGTCACTTTCAGAGTAATAGTAAAGTAAGGTGGTACATTTCCTTGAAATAAATAGTTTAAATGTAATACTTCAAAAGCATTCATAAAAGAACCACATATGTTTATATCAGGTGCATACATCCTTAATATTACCTTCATTTATATCTAAGGTGTCCCCCCCGTCTGCCTAACACCGTTTTTGCTCGACAAACCCCCCTACCCCCCTACGCCGAATGACTCATGTTAATCCTGTCAAACCCCAAAACCAGGCAAGACTCGATCAGCGTAATTCAACAAGTGGTTATTTGCGTTGTATATAGTGATGCATATACCACACTAATGTATATATATATATTTATACTCAATATTAATTATACCAGGACAAATGTCTCTCTACTCAGCATATACGACCCAGCCTATCTAATAAACTTTACACAACATCAATAAGTATATACCACACATTATATAATTATAGCTAGTGTAGCTTAAATAAAGCATAACACTGAAGATGTTAAGATGAACCCTAGAAAGTTCCATGGGCACAAAGGCCTGGTCCTGACTTTACTATCGGCTTTAACCCAATTTATACATG
>JAC 08 322
ATTTGCAGTGCATACATATATATATATTACATAATGATCCCAGTACATTATATGTATATAGTACATTATGGTGTAGTACATTATATGCATAATCTTACATTAATGGTTTAAAACATGTCATTAATAATACCCAAACCATTTGCTAATACTAAAAACCATCAACATTAAACTAAAACATACATACCCATACTATTAGCTCCTACAAATAAATTAATTAAACCTGATTACTTGAATAATCCCCATACCTCCATCACAAACTTTTCTATGCACAGACTCAATTAAAATTGGACCTCAACATATTAATGTAGTAAGAGACCACCAACTGGTTTATAACTAAATGCATATAGTCCTTGATAGGTCAGGGACAAAAATCGTGGGGGTCGCACAAAATGAACTATTACTGGCATCTGGTTCCTATTTCAGGGCCATATTAGGTAAACATTCCCCCCCCGGATAACTATATCTGGCATTTGATTATTGATTTGAGTATCGATTAGTCCATGACCCACCATGCCAAGGCGTTCTTTTAAATGCATAGGGTTCTCTTTTTTTTAGGTCTCTTTCACTTGACATCGGTCACTTTCAGAGTAATAGTAAAGTAAGGTGGTACATTTCCTTGAAATAAATAGTTTAAATGTAGTACTTCAAAAGCATTCATAAAAGAACCACATATGTTTATATCAGGTGCATACATCCTTAATATTACCTTCATTTATATCTAAGGTGTCCCCCCCGTCTGCCTAACACCGTTTTTGCTCGACAAACCCCCCTACCCCCCTACGCCGAATGACTCATGTTAATCCTGTCAAACCCCAAAACCAGGCAAGACTCGATCAGCGTAATTCAACAAGTGGTTATTTGCGTTGTATATAGTGATGCATATACCACACTAATGTATATATATATATTTATACTCAATATTAATTATACCAGGACAAATGTCTCTCTACTCAGCATATACGACCCAACCTATCTAATAAACTTTACACAACATCAATAAGTATATACCACACATTATATAATTATAGCTAGTGTAGCTTAAATAAAGCATAACACTGAAGATGTTAAGATGAACCCTAGAAAGTTCCATGGGCACAAAGGCCTGGTCCTGACTTTACTATCGGCTTTAACCCAATTTATACATG
>JAC 08 323
ATTTGCAGTGCATACATATATATATATTACATAATGATCCCAGTACATTATATGTATATAGTACATTATGGTGTAGTACATTATATGCATAATCTTACATTAATGGTTTAAAACATATCATTAATAATACTCAAACCATTTGCTAATACTAAAAACCATCAACATTAAACTAAAACATACATACCCATACTATTAGCTTCTACAAATAAATTAATTAAACCTGATTACTTGAATAATCCCCATACCTTCATAACAAATTTTTCTATGCACAGACTCAATTAAAATTGGACCTCAATATATTAATGTAGTAAGAGACCACCAACTGGTTTATGACTAAATGCATATAGTCCTTGATAGGACAGGGACAAAAATCGTGGGGGTCGCACAGAATGAACTATTACTGGCATCTGGTTCCTATTTCAGGGCCATATTAGGTAAACATTCCCCCCCCGGATAACTATATCTGGCATTTGATTATTGATTTGAGTATCGATTAGTCCATGACCCACCATGCCAAGGCGTTCTTTTAAATGCATAGGGTTCTCTTTTTTTTAGGTCTCTTTCACTTGACATCGGTCACTTTCAGGGTAATAGTAAAGTAAGGTGGTACATTTCCTTGAAATAAATAGTTTAAATGTAGTACTTCAAAAGCATTCATAAAAGAACCACATATGTTTATATCAGGTGCATACATCCTTAATATTACCTTCATTTATATCTAAGGTGTCCCCCCCGTCTGCCTAACACCGTTTTTGCTCGACAAACCCCCCTACCCCCCTACGCCGAATGACTCCTGTTAATCCTGTCAAACCCCAAAACCAGGCAAGACTCGATCAGCGTAATTCAACAAGTGGTTATTTGCGTTGTATATAGTGATGCATATACCACACTAATGTATATATATATATTTATACTCAATATTAATTATAACAGGACAAATGTCTCTCTACTCAGCATATACGACCCAGCCTATCTAATAAACTTTACACAACATCAATAAGTATATACCACACATTATATAATTGTAGCTAGTGTAGCTTAAATAAAGCATAACACTGAAGATGTTAAGATGAACCCTAGAAAGTTCCACGGGCACAAAGGCCTGGTCCTGACTTTACTATCGGCTTTAACCCAATTTATACATG
>JAC 08 324
ATTTGCAGTGCATACATATATATATATTACATAATGATCCCAGTACATTATATGTATATAGTACATTATGGTGTAGTACATTATATGCATAATCTTACATTAATGGTTTAAAACATGTCATTAATAATACCCAAACCATTTGCTAATACTAAAAACCATCAACATTAAACTAAAACATACATACCCATACTATTAGCTCCTACAAATAAATTAATTAAACCTGATTACTTGAATAATCCCCATACCTCCATCACAAACTTTTCTATGCACAGACTCAATTAAAATTGGACCTCAACATATTAATGTAGTAAGAGACCACCAACTGGTTTATAACTAAATGCATATAGTCCTTGATAGGTCAGGGACAAAAATCGTGGGGGTCGCACAAAATGAACTATTACTGGCATCTGGTTCCTATTTCAGGGCCATATTAGGTAAACATTCCCCCCCCGGATAACTATATCTGGCATTTGATTATTGATTTGAGTATCGATTAGTCCATGACCCACCATGCCAAGGCGTTCTTTTAAATGCATAGGGTTCTCTTTTTTTTAGGTCTCTTTCACTTGACATCGGTCACTTTCAGAGTAATAGTAAAGTAAGGTGGTACATTTCCTTGAAATAAATAGTTTAAATGTAGTACTTCAAAAGCATTCATAAAAGAACCACATATGTTTATATCAGGTGCATACATCCTTAATATTACCTTCATTTATATCTAAGGTGTCCCCCCCGTCTGCCTAACACCGTTTTTGCTCGACAAACCCCCCTACCCCCCTACGCCGAATGACTCATGTTAATCCTGTCAAACCCCAAAACCAGGCAAGACTCGATCAGCGTAATTCAACAAGTGGTTATTTGCGTTGTATATAGTGATGCATATACCACACTAATGTATATATATATATTTATACTCAATATTAATTATACCAGGACAAATGTCTCTCTACTCAGCATATACGACCCAACCTATCTAATAAACTTTACACAACATCAATAAGTATATACCACACATTATATAATTATAGCTAGTGTAGCTTAAATAAAGCATAACACTGAAGATGTTAAGATGAACCCTAGAAAGTTCCATGGGCACAAAGGCCTGGTCCTGACTTTACTATCGGCTTTAACCCAATTTATACATG
>JAC 08 325
ATTTGCAGTGCATACATATATATATATTACATAATGATCCTAGTACATTATATGTATATAGTACATTATGGTGTAGTACATTATATGCATAATCTTACATTAATGGTTTAAAACATACCATTAATAATACTCAAACCATTTGTTAATACTAAAAACCATCAACATTAAACTAAAAAATACATACCCATATTATTAGCTCCTACAAATAAATTAATTAAACCTGATTACTTGAATAATCCCCATACCTCCATCACAAACCTTTCTATGCATGGACTCAATTAAAATTGGACCTCAATATATTAATGTAGTAAGAGACCACCAACTGGTTTATAACTGAATGCATATAGTCCTTGATAGGTCAGGGACAAAAATCGTGGGGGTCGCACAAAATGAACTATTACTGGCATCTGGTTCCTATTTCAGGGCCATATTAGGTAAACATTCCCCCCCCGGATAACTATATCTGGCATCTGATTATTGATTTGAGTATCGATTAGTCCATGACCCACCATGCCAAGGCGTTCTTTTAAATGCATAGGGTTCTCTTTTTTTTAGGTCTCTTTCATTTGACATCGGTCACTTTCAGAGTAATAGTAAAGTAAGGTGGTACATTTCCTTGAAATAAATAGTTTAAATGTAATACTTCAAAAGCATTCATAAGAGAACCACATATGTTTATATCAGGTGCATACATCCTTAATATTACCTTCATTTATATCTAAGGTGTCCCCCCCGTCTGCCTAACACCGTTTTTGCTCGACAAACCCCCCTACCCCCCTACGCCGAATGACTCATGTTAATCCTGTCAAACCCCAAAACCAGGCAAGACTCGATCAGCGTAATTCAACAAGTGGTTATTTGCGTTGTATATAGTGATGCATATACCACACTAATGTATATATATATATTTATACTCAATATTAATTATACCAGGACAAATGTCTCTCTACTCAGCATATACGACCCAGCCTATCTAATAAACTTTACACAACATCAATAAGTATATACCACACATTATATAATTATAGCTAGTGTAGCTTAAATAAAGCATAACACTGAAGATGTTAAGATGAACCCTAGAAAGTTCCACGGGCACAAAGGCCTGGTCCTGACTTTACTATCGGCTTTAACCCAATTTATACATG
>JAC 08 326
ATTTGCAGTGCATACATATATATATATTACATAATGATCCCAGTACATTATATGTATATAGTACATTATGGTGTAGTACATTATATGCATAATCTTACATTAATGGTTTAAAACATATCATTAATAATACCCAAACCATTTGCTAATACTAAAAACCATCAACATTAAACTAAAACATACATACCCATACTATTAGCTCCTACAAATAAATTAATTAGACCTGATTACTTGAATAATCCCCATACCTCCATCACAAACTTTTCTATGCACAGACTCAATTAAAATTGGACCTCAATATATTAATGTAGTAAGAGACCACCAACTGGTTTATAACTAAATGCATACAGTCCTTGATAGGTCAGGGACAAAAATCGTGGGGGTCGCACAAGATGAACTATTACTGGCATCTGGTTCCTATTTCAGGGCCATATTAGGTAAACATTCCCCCCCCGGATAACTATATCTGGCATCTGATTATTGATTTGAGTATCGATTAGTCCATGACCCACCATGCCAAGGCGTTCTTTTAAATGCATAGGGTTCTCTTTTTTTTAGGTCTCTTTCACTTGACATTGGTCACTTTCAGAGTAATAGTAAAGTAAGGTGGTACATTTCCTTGAAATAAATAGTTTAAATGTAATACTTCAAAAGCATTCATAAAAGAACCACATATATTTATATCAGGTGCATACATCCTTAATATTACCTTCATTTATATCTAAGGTGTCCCCCCCGTCTGCCTAACACCGTTTTTGCTCGACAAACCCCCCTACCCCCCTACGCCGAATGACTCATGTTAATCCTGTCAAACCCCAAAACCAGGCAAGACTCGATCAGCGTAATTCAACAAGTGGTTATTTGCGTTGTATATAGTGATGCATATACCACACTAATGTATATATATATATTTATACTCAATATTAATTATACCAGGACAAATGTCTCTCTACTCAGCATATACGACCCAGCCTATCTAATAAACTTTACACAACATCAATAAGTATATACCACACATTATATAATTATAGCTAGTGTAGCTTAAATAAAGCATAACACTGAAGATGTTAAGATGAACCCTAGAAAGTTCCATGGGCACAAAGGCCTGGTCCTGACTTTACTATCGGCTTTAACCCAATTTATACATG
>JAC 08 328
ATTTGCAGTGCATACATATATATATATTACATAATGATCCCAGTACATTATATGTATATAGTACATTATGGTGTAGTACATTATATGCATAATCTTACATTAATGGTTTAAAACATATCATTAATAATACCCAAACCATTTGCTAATACTAAAAACCATCAACATTAAACTAAAACATACATACCCATACTATTAGCTCCTACAAATAAATTAATTAAACCTGATTACTTGAATAATCCCCATACCTCCATCACAAACTTTTCTATGCACAGACTCAATTAAAATTGGACCTCAATATATTAATGTAGTAAGAGACCACCAACTGGTTTATAACTAAATGCATATAGTCCTTGATAGGTCAGGGACAAAAATCGTGGGGGTCGCACAAGATGAACTATTACTGGCATCTGGTTCCTATTTCAGGGCCATATTAGGTAAACATTCCCCCCCCGGATAACTATATCTGGCATCTGATTATTGATTTGAGTATCGATTAGTCCATGACCCACCATGCCAAGGCGTTCTTTTAAATGCATAGGGTTCTCTTTTTTTTAGGTCTCTTTCACTTGACATTGGTCACTTTCAGAGTAATAGTAAAGTAAGGTGGTACATTTCCTTGAAATAAATAGTTTAAATGTAATACTTCAAAAGCATTCATAAAAGAACCACATATATTTATATCAGGTGCATACATCCTTAATATTACCTTCATTTATATCTAAGGTGTCCCCCCCGTCTGCCTAACACCGTTTTTGCTCGACAAACCCCCCTACCCCCCTACGCCGAATGACTCATGTTAATCCTGTCAAACCCCAAAACCAGGCAAGACTCGATCAGCGTAATTCAACAAGTGGTTATTTGCGTTGTATATAGTGATGCATATACCACACTAATGTATATATATATATTTATACTCAATATTAATTATACCAGGACAAATGTCTCTCTACTCAGCATATACGACCCAGCCTATCTAATAAACTTTACACAACATCAATAAGTATATACCACACATTATATAATTATAGCTAGTGTAGCTTAAATAAAGCATAACACTGAAGATGTTAAGATGAACCCTAGAAAGTTCCATGGGCACAAAGGCCTGGTCCTGACTTTACTATCGGCTTTAACCCAATTTATACATG
>JAC 08 330
ATTTGCAGTGCATACATATATATATATTACATAATGATCTCAGTACATTATATGTATATAGTACATTATGGTGTAGTACATTATATGCATAATCTTACATTAATGGTTTAAAACATATCATTAATAATACCCAAACCATTTGTTAATACTAAAAACCATCAGCATTAAACTAAAACATACATACCCATACTATTAGCTCCTACAAATAAATTAATTAAACCTGATTACTTGAATAATCCCCATACCTCCATCACAAACTTTTCTATGCACAGACTCAATTAAAATTGGACCTCAATATATTAATGTAGTAAGAGACCACCAACTGGTTTATAACTAAATGCATATAGTCCTTGATAGGTCAGGGACAAAAATCGTGGGGGTCGCACAAAATGAACTATTACTGGCATCTGGTTCCTATTTCAGGGCCATATTAGGTAAACATTCCCCCCCCGGATAACTATATCTGGCATCTGATTATTGATTTGAGTATCGATTAGTCCATGACCCACCATGCCAAGGCGTTCTTTTAAATGCATAGGGTTCTCTTTTTTTTAGGTCTCTTTCACTTGACATTGGTCACTTTCAGAGTAATAGTAAAGTAAGGTGGTACATTTCCTTGAAATAAATAGTTTAGATGTAATACTTCAAAAGCATTCATAAAAGAACCACATATGTTTATATCAGGTGCATACATCCTTAATATTACCTTCATTTATATCTAAGGTGTCCCCCCCGTCTGCCTAACACCGTTTTTGCTCGACAAACCCCCCTACCCCCCTACGCCGAATGACTCATGTTAATCCTGTCAAACCCCAAAACCAGGCAAGACTCGATCAGCGTAATTCAACAAGTGGTTATTTGCGTTGTATATAGTGATGCATATACCACACTAATGTATATATATATATTTATACTCAATATTAATTATACCAGGACAAATGTCTCTCTACTCAGCATATACGACCCAGCCTATCTAATAAACTTTACACAACATCAATAAGTATATACCACACATTATATAATTATAGCTAGTGTAGCTTAAATAAAGCATAACACTGAAGATGTTAAGATGAACCCTAGAAAGTTCCATGGGCACAAAGGCCTGGTCCTGACTTTACTATCGGCTTTAACCCAATTTATACATG
>JAC 08 331
ATTTGCAGTGCATACATATATATATATTACATAATGATCCCAGTACATTATATGTATATAGTACATTATGGTGTAGTACATTATATGCATAATCTTACATTAATGGTTTAAAACATGTCATTAATAATACCCAAACCATTTGCTAATACTAAAAACCATCAACATTAAACTAAAACATACATACCCATACTATTAGCTCCTACAAATAAATTAATTAAACCTGATTACTTGAATAATCCCCATACCTCCATCACAAACTTTTCTATGCACAGACTCAATTAAAATTGGACCTCAACATATTAATGTAGTAAGAGACCACCAACTGGTTTATAACTAAATGCATATAGTCCTTGATAGGTCAGGGACAAAAATCGTGGGGGTCGCACAAAATGAACTATTACTGGCATCTGGTTCCTATTTCAGGGCCATATTAGGTAAACATTCCCCCCCCGGATAACTATATCTGGCATTTGATTATTGATTTGAGTATCGATTAGTCCATGACCCACCATGCCAAGGCGTTCTTTTAAATGCATAGGGTTCTCTTTTTTTTAGGTCTCTTTCACTTGACATCGGTCACTTTCAGAGTAATAGTAAAGTAAGGTGGTACATTTCCTTGAAATAAATAGTTTAAATGTAGTACTTCAAAAGCATTCATAAAAGAACCACATATGTTTATATCAGGTGCATACATCCTTAATATTACCTTCATTTATATCTAAGGTGTCCCCCCCGTCTGCCTAACACCGTTTTTGCTCGACAAACCCCCCTACCCCCCTACGCCGAATGACTCATGTTAATCCTGTCAAACCCCAAAACCAGGCAAGACTCGATCAGCGTAATTCAACAAGTGGTTATTTGCGTTGTATATAGTGATGCATATACCACACTAATGTATATATATATATTTATACTCAATATTAATTATACCAGGACAAATGTCTCTCTACTCAGCATATACGACCCAACCTATCTAATAAACTTTACACAACATCAATAAGTATATACCACACATTATATAATTATAGCTAGTGTAGCTTAAATAAAGCATAACACTGAAGATGTTAAGATGAACCCTAGAAAGTTCCATGGGCACAAAGGCCTGGTCCTGACTTTACTATCGGCTTTAACCCAATTTATACATG
>JAC 08 333
ATTTGCAGTGCATACATATATATATATTACATAATGATCCCAGTACATTATATGTATATAGTACATTATGGTGTAGTACATTATATGCATAATCTTACATTAATGGTTTAAAACATATCATTAATAATACCCAAACCATTTGCTAATACTAAAAACCACCAACATTAAACTAAAACATACATACCCATACTATTAGCTCCTACAAATAAATTAATTAAACCTGATTACTTGAATAATCCCCATACCTCCATCACAAATTTTTCTATGCACAGACTCAATTAAAATTGGACCTCAATATATTAATGTAGTAAGAGACCACCAACTGGTTTATAACTAAATGCATATAGTCCTTGATAGGTCAGGGACAAAAATCGTGGGGGTCGCACAAAATGAACTATTACTGGCATCTGGTTCCTATTTCAGGGCCATATTAGGTAAACATTCCCCCCCCGGATAACTATATCTGGCATCTGATTATTGATTTGAGTATCGATTAGTCCATGACCCACCATGCCAAGGCGTTCTTTTAAATGCATAGGGTTCTCTTTTTTTTAGGTCTCTTTCACTTGACATTGGTCACTTTCAGAGTAATAGTAAAGTAAGGTGGTACATTTCCTTGAAATAAATAGTTTAAATGTAATACTTCAAAAGCATTCATAAAAGAACCACATATGTTTATATCAGGTGCATACATCCTTAATATTACCTTCATTTATATCTAAGGTGTCCCCCCCGTCTGCCTAACACCGTTTTTGCTCGACAAACCCCCCTACCCCCCTACGCCGAATGACTCATGTTAATCCTGTCAAACCCCAAAACCAGGCAAGACTCGATCAGCGTAATTCAACAAGTGGTTATTTGCGTTGTATATAGTGATGCATATACCACACTAATGTATATATATATATTTATACTCAATATTAATTATACCAGGACAAATGTCTCTCTACTCAGCATATACGACCCAGCCTATCTAATAAACTTTACACAACATCAATAAGTATATACCACACATTATATAATTATAGCTAGTGTAGCTTAAATAAAGCATAACACTGAAGATGTTAAGATGAACCCTAGAAAGTTCCATGGGCACAAAGGCCTGGTCCTGACTTTACTATCGGCTTTAACCCAATTTATACATG
>JAC 08 334
ATTTGCAGTGCATACATATATATATATTACATAATGATCCCAGTACATTATATGTATATAGTACATTATGGTGTAGTACATTATATGCATAATCTTACATTAATGGTTTAAAACATATCATTAATAATACCCAAACCATTTGCTAATACTAAAAACCATCAACATTAAACTAAAACATACATACCCATACTATTAGCTCCTACAAATAAATTAATTAAACCTGATTACTTGAATAATCCCCATACCTCCATCACAAACTTTTCTATGCACAGACTCAATTAAAATTGGACCTCAATATATTAATGTAGTAAGAGACCACCAACTGGTTTATAACTAAATGCATATAGTCCTTGATAGGTCAGGGACAAAAATCGTGGGGGTCGCACAAAATGAACTATTACTGGCATCTGGTTCCTATTTCAGGGCCATATTAGGTAAACATTCCCCCCCCGGATAACTATATCTGGCATCTGATTATTGATTTGAGTATCGATTAGTCCATGACCCACCATGCCAAGGCGTTCTTTTAAATGCATAGGGTTCTCTTTTTTTTAGGTCTCTTTCACTTGACATTGGTCACTTTCAAGGTAATAGTAAAGTAAGGTGGTACATTTCCTTGAAATAAATAGTTTAAATGTAATACTTCAAAAGCATTCATAAAAGAACCACATATGTTTATATCAGGTGCATACATCCTTAATATTACCTTCATTTATATCTAAGGTGTCCCCCCCGTCTGCCTAACACCGTTTTTGCTCGACAAACCCCCCTACCCCCCTACGCCGAATGACTCATGTTAATCCTGTCAAACCCCAAAACCAGGCAAGACTCGATCAGCGTAATTCAACAAGTGGTTATTTGCGTTGTATATAGTGATGCATATACCACACTAATGTATATATATATATTTATACTCAATATTAATTATACCAGGACAAATGTCTCTCTACTCAGCATATACGACCCAGCCTATCTAATAAACTTTACACAACATCAATAAGTATATACCACACATTATATAATTATAGCTAGTGTAGCTTAAATAAAGCATAACACTGAAGATGTTAAGATGAACCCTAGAAAGTTCCATGGGCACAAAGGCCTGGTCCTGACTTTACTATCGGCTTTAACCCAATTTATACATG
>JAC 08 336
ATTTGCAGTGCATACATATATATATATTACATAATGATCCCAGTACATTATATGTATATAGTACATTATGGTGTAGTACATTATATGCATAATCTTACATTAATGGTTTAAAACATATCATTAATAATACTCAAACCATTTGCTAATACTAAAAACCATCAACATTAAACTAAAACATACATACCCATACTATTAGCTCCTACAAATAATTTAATTAAACCTGATTACTTGAATAATCCCCATACCTCCATCACAAATTTTTCTATGCACAGATTCAATTAAAATTGGACCTCAATATATTAATGTAGTAAGAGACCACCAACTGGTTTATAACTAAATGCATATAGTCCTTGATAGGTCAGGGACAAAAATCGTGGGGGTCGCACAGAATGAACTATTACTGGCATCTGGTTCCTATTTCAGGGCCATATTAGGTAAACATTCCCCCCCCGGATAACTATATCTGGCATCTGATTATTGATTTGAGTATCGATTAGTCCATGACCCACCATGCCAAGGCGTTCTTTTAAATGCATAGGGTTCTCTTTTTTTTAGGTCTCTTTCACTTGACATTGGTCACTTTCAGGGTAATAGTAAAGTAAGGTGGTACATTTCCTTGAAATAAATAGTTTAAATGTAGTACTTCAAAAGCATTCATAAAAGAACCACATATGTTTATATCAGGTGCATACATCCTTAATATTACCTTCATTTATATCTAAGGTGTCCCCCCCGTCTGCCTAACACCGTTTTTGCTCGACAAACCCCCCTACCCCCCTACGCCGAATGACTCATGTTAATCCTGTCAAACCCCAAAACCAGGCAAGACTCGATCAGCGTAATTCAACAAGTGGTTATTTGCGTTGTATATAGTGATGCATATACCACACTAATGTATATATATATATTTATACTCAATATTAATTATACCAGGACAAATGTCTCTCTACTCAGCATATACGACCCAGCCTATCTAATAAACTTTACACAACATCAATAAGTATATACCACACATTATATAATTATAGCTAGTGTAGCTTAAATAAAGCATAACACTGAAGATGTTAAGATGAACCCTAGAAAGTTCCATGGGCACAAAGGCCTGGTCCTGACTTTACTATCGGCTTTAACCCAATTTATACATG
>Pur 07 461 FR
ATTTGCAGTGCATACATATATATATATTACATAATGATCCCAGTACATTATATGTATATAGTACATTATGGTGTAGTACATTATATGCATAATCTTACATTAATGGTTTAAAACATATCATTAATAATACCCAAACCATTTGCTAATACTAAAAACCATCAACATTAAACTAAAACATACATACCCATACTATTAGCTCCTACAAATAAATTAATTAAACCTGATTACTTGAATAATCCCCATACCTCCATCACAAACTTTTCTATGCACGGACTCAACTAAAATTGGACCTCAATATATTAATGTAGTAAGAGACCACCAACTGGTTTATAACTAAATGCATATAGTCCTTGATAGGTCAGGGACAAAAATCGTGGGGGTCGCACAAAATGAACTATTACTGGCATCTGGTTCCTATTTCAGGGCCATATTAGGTAAACATTCCCCCCCCGGATAACTATATCTGGCATCTGATTATTGATTTGAGTATCGATTAGTCCATGACCCACCATGCCAAGGCGTTCTTTTAAATGCATAGGGTTCTCTTTTTTTTAGGTCTCTTTCATTTGACATCGGTCACTTTCAGAGTAATAGTAAAGTAAGGTGGTACATTTCCTTGAAATAAATAGTTTAAATGTAATACTTCAAAAGCATTCATAAAAGAACCACATATGTTTATATCAGGTGCATACATCCTTAATATTACCTTCATTTATATCTAAGGTGTCCCCCCCGTCTGCCTAACACCGTTTTTGCTCGACAAACCCCCCTACCCCCCTACGCCGAATGACTCATGTTAATCCTGTCAAACCCCAAAACCAGGCAAGACTCGATCAGCGTAATTCAACAAGTGGTTATTTGCGTTGTATATAGTGATGCATATACCACACTAATGTATATATATATATTTATACTCAATATTAATTATACCAGGACAAATGTCTCTCTACTCAGCATATACGACCCAGCCTATCTAATAAACTTTACACAACATCAATAAGTATATACCACACATTATATAATTATAGCTAGTGTAGCTTAAATAAAGCATAACACGGAAGATGTTAAGATGAACCCTAGAAAGT-CCA-GGGCACAAAGGCCTGGTCCTGACTTTACTAT-GGCTTTA-CCCAATTTATACATG
>Pur 07 445 consensus (reversed)
ATTTGCAGTGCATATACATATATATATTACATAATGATCCCAGTACATTATATGTATATAGTACATTATGGTGTAGTACATTATATGCATAATCTTACATTAATGGTTTAAAACATATCATTAATAATACTCAAACCATTTGCTAATACTAAAAACCATCAACATTAAACTAAAACATACATACCCATACTATTAGCTTCTACAAATAAGTTAATTAAACCTGATTACTTGAATAATCCCCATACCTTCATCACAAATTTTTCTATGCACAGACTCAATTAAAATTGGACCTCAATATATTAATGTAGTAAGAGACCACCAACTGGTTTATGACTAAATGCATATAGTCCTTGATAGGTCAGGGACAAAAATCGTGGGGGTCGCACAGAATGAACTATTACTGGCATCTGGTTCCTATTTCAGGGCCATATTAGGTAAACATTCCCCCCCCGGATAACTATATCTGGCATTTGATTATTGATTTGAGTATCGATTAGTCCATGACCCACCATGCCAAGGCGTTCTTTTAAATGCATAGGGTTCTCTTTTTTTTAGGTCTCTTTCACTTGACATCGGTCACTTTCAGAGTAATAGTAAAGTAAGGTGGTACATTTCCTTGAAATAAATAGTTTAAATGTAGTACTTCAAAAGCATTCATAAAAGAACCACATATGTTTATATCAGGTGCATACATCCTTAATATTACCTTCATTTATATCTAAGGTGTCCCCCCCGTCTGCCTAACACCGTTTTTGCTCGACAAACCCCCCTACCCCCCTACGCCGAATGACTCCTGTTAATCCTGTCAAACCCCAAAACCAGGCAAGACTCGATCAGCGTAATTCAACAAGTGGTTATTTGCGTTGTATATAGTGATGCATATACCACACTAATGTATATATATATATTTATACTCAATATTAATTATAACAGGACAAATGTCTCTCTACTCAGCATATACGACCCAGCCTATCTAATAAACTTTACACAACATCAATAAGTATATACCACACATTATATAATTGTAGCTAGTGTAGCTTAAATAAAGCATAACACTGAAGATGTTAAGATGAACCCTAGAAAGT-CCA-GGGCACAAAGGCCTGGTCCTGACTTTACTAT-GGCTTTA-CCCAATTTATACATG
>Pur 07 446 consensus (reversed)
ATTTGCAGTGCATATACATATATATATTACATAATGATCCCAGTACATTATATGTATATAGTACATTATGGTGTAGTACATTATATGCATAATCTTACATTAATGGTTTAAAACATATCATTAATAATACTCAAACCATTTGCTAATACTAAAAACCATCAACATTAAACTAAAACATACATACCCATACTATTAGCTTCTACAAATAAATTAATTAAACCTGATTACTTGAATAATCCCCATACCTTCATCACAAATTTTTCTATGCACAGACTCAATTAAAATTGGACCTCAATATATTAATGTAGTAAGAGACCACCAACTGGTTTATGACTAAATGCATATAGTCCTTGATAGGTCAGGGACAAAAATCGTGGGGGTCGCACAGAATGAACTATTACTGGCATCTGGTTCCTATTTCAGGGCCATATTAGGTAAACATTCCCCCCCCGGATAACTATATCTGGCATTTGATTATTGATTTGAGTATCGATTAGTCCATGACCCACCATGCCAAGGCGTTCTTTTAAATGCATAGGGTTCTCTTTTTTTTAGGTCTCTTTCACTTGACATCGGTCACTTTCAGAGTAATAGTAAAGTAAGGTGGTACATTTCCTTGAAATAAATAGTTTAAATGTAGTACTTCAAAAGCATTCATAAAAGAACCACATATGTTTATATCAGGTGCATACATCCTTAATATTACCTTCATTTATATCTAAGGTGTCCCCCCCGTCTGCCTAACACCGTTTTTGCTCGACAAACCCCCCTACCCCCCTACGCCGAATGACTCCTGTTAATCCTGTCAAACCCCAAAACCAGGCAAGACTCGATCAGCGTAATTCAACAAGTGGTTATTTGCGTTGTATATAGTGATGCATATACCACACTAATGTATATATATATATTTATACTCAATATTAATTATAACAGGACAAATGTCTCTCTACTCAGCATATACGACCCAGCCTATCTAATAAACTTTACACAACATCAATAAGTATATACCACACATTATATAATTGTAGCTAGTGTAGCTTAAATAAAGCATAACACTGAAGATGTTAAGATGAACCCTAGAAAGT-CCA-GGGCACAAAGGCCTGGTCCTGACTTTACTAT-GGCTTTA-CCCAATTTATACATG
>Pur 07 448 consensus (reversed)
ATTTGCAGTGCATATACATATATATATTACATAATGATCCCAGTACATTATATGTATATAGTACATTATGGTGTAGTACATTATATGCATAATCTTACATTAATGGTTTAAAACATATCATTAATAATACTCAAACCATTTGCTAATACTAAAAACCATCAACATTAAACTAAAACATACATACCCATACTATTAGCTTCTACAAATAAATTAATTAAACCTGATTACTTGAATAATCCCCATACCTTCATCACAAATTTTTCTATGCACAGACTCAATTAAAATTGGACCTCAATATATTAATGTAGTAAGAGACCACCAACTGGTTTATAACTAAATGCATATAGTCCTTGATAGGTCAGGGACAAAAATCGTGGGGGTCGCACAGAATGAACTATTACTGGCATCTGGTTCCTATTTCAGGGCCATATTAGGTAAACATTCCCCCCCCGGATAACTATATCTGGCATTTGATTATTGATTTGAGTATCGATTAGTCCATGACCCACCATGCCAAGGCGTTCTTTTAAATGCATAGGGTTCTCTTTTTTTTAGGTCTCTTTCACTTGACATCGGTCACTTTCAGAGTAATAGTAAAGTAAGGTGGTACATTTCCTTGAAATAAATAGTTTAAATGTAGTACTTCAAAAGCATTCATAAAAGAACCACATATGTTTATATCAGGTGCATACATCCTTAATATTACCTTCATTTATATCTAAGGTGTCCCCCCCGTCTGCCTAACACCGTTTTTGCTCGACAAACCCCCCTACCCCCCTACGCCGAATGACTCCTGTTAATCCTGTCAAACCCCAAAACCAGGCAAGACTCGATCAGCGTAATTCAACAAGTGGTTATTTGCGTTGTATATAGTGATGCATATACCACACTAATGTATATATATATATTTATACTCAATATTAATTATAACAGGACAAATGTCTCTCTACTCAGCATATACGACCCAGCCTATCTAATAAACTTTACACAACATCAATAAGTATATACCACACATTATATAATTGTAGCTAGTGTAGCTTAAATAAAGCATAACACTGAAGATGTTAAGATGAACCCTAGAAAGT-CCA-GGGCACAAAGGCCTGGTCCTGACTTTACTAT-GGCTTTA-CCCAATTTATACATG
>Pur 07 460 consensus (reversed)
ATTTGCAGTGCATACATATATATATATTACATAATGATCCCAGTACATTATATGTATATAGTACATTATGGTGTAGTACATTATATGCATAATCTTACATTAATGGTTTAAAACATATCATTAATAATACCCAAACCATTTGCTAATACTAAAAACCATCAACATCAAACTAAAACATACATACCCATACTATTAGTTCCTACAAATAAATTAATTAGACCTGATTACTTGAATAATCCCCATACCTCCATCACAAACTTTTCTATGCACAGACTCAACTAAAATTGGACCTCAACATATTAATGTAGTAAGAGACCACCAACTGGTTTATAACTAAATGCATATAGTCCTTGATAGGTCAGGGACAAAAATCGTGGGGGTCGCACAAAATGAACTATTACTGGCATCTGGTTCCTATTTCAGGGCCATATTAGGTAAACATTCCCCCCCCGGATAACTATATCTGGCATTTGATTATTGATTTGAGTATCGATTAGTCCATGACCCACCATGCCAAGGCGTTCTTTTAAATGCATAGGGTTCTCTTTTTTTTAGGTCTCTTTCACTTGACATCGGTCACTTTCAGAGTAATAGCAAGGTAAGGTGGTACATTTCCTTGAAATAAATAGTTTAAATGTAATACTTCAGAAGCATTCATAAAAGAACCACATATGTTTATATCAGGTGCATACATCCTTAATATTACCTTCATTTATATCTAAGGTGTCCCCCCCGTCTGCCTAACACCGTTTTTGCTCGACAAACCCCCCTACCCCCCTACGCCGAATGACTCATGTTAATCCTGTCAAACCCCAAAACCAGGCAAGACTCGATCAGCGTAATTCAACAAGTGGTTATTTGCGTTGTATATAGTGATGCATATACCACACTAATGTATATATATATATTTATACTCAATATTAATTATACCAGGACAAATGTCTCTCTACTCAGCATATACGACCCAGCCTATCTAATAAACTTTACACAACATCAATAAGTATATACCACACATTATAGAATTATAGCTAGTGTAGCTTAAATAAAGCATAACACTGAAGATGTTAAGATGAACCCTAGAAAGT-CCA-GGGCACAAAGGCCTGGTCCTGACTTTACTAT-GGCTTTA-CCCAATTTATACATG
>Pur 07 444 consensus (reversed)
ATTTGCAGTGCATACATATATATATATTACATAATGATCCCAGTACATTATATGTATATAGTACATTATGGTGTAGTACATTATATGCATAATCTTACATTAATGGTTTAAAACATATCATTAATAATACCCAAACCATTTGCTAATACTAAAAACCATCAGCATTAAACTAAAACATACATACCCATACTATTAGCTCCTACAAATAAATTAATTAAACCTGATTACTTGAATAATCCCCATACCTCCATCACAAACTTTTCTATGCACAGACTCAACTAAAATTGGACCTCAATATATTAATGTAGTAAGAGACCACCAACTGGTTTATAACTAAATGCATATAGTCCTTGATAGGTCAGGGACAAAAATCGTGGGGGTCGCACAAAATGAACTATTACTGGCATCTGGTTCCTATTTCAGGGCCATATTAGGTAAACATTCCCCCCCCGGATAACTATATCTGGCATCTGATTATTGATTTGAGTATCGATTAGTCCATGACCCACCATGCCAAGGCGTTCTTTTAAATGCATAGGGTTCTCTTTTTTTTAGGTCTCTTTCACTTGACATTGGTCACTTTCAGAGTAATAGTAAAGTAAGGTGGTACATTTCCTTGAAATAAATAGTTTAGATGTAATACTTCAAAAGCATTCATAAAAGAACCACATATGTTTATATCAGGTGCATACATCCTTAATATTACCTTCATTTATATCTAAGGTGTCCCCCCCGTCTGCCTAACACCGTTTTTGCTCGACAAACCCCCCTACCCCCCTACGCCGAATGACTCATGTTAATCCTGTCAAACCCCAAAACCAGGCAAGACTCGATCAGCGTAATTCAACAAGTGGTTATTTGCGTTGTATATAGTGATGCATATACCACACTAATGTATATATATATATTTATACTCAATATTAATTATACCAGGACAAATGTCTCTCTACTCAGCATATACGACCCAGCCTATCTAATAAACTTTACACAACATCAATAAGTATATACCACACATTATATAATTATAGCTAGTGTAGCTTAAATAAAGCATAACACTGAAGATGTTAAGATGAACCCTAGAAAGT-CCA-GGGCACAAAGGCCTGGTCCTGACTTTACTAT-GGCTTTA-CCCAATTTATACATG
