# Supplementary material for: Spatial and temporal population genetic analysis of Semaprochilodus insignis (Prochilodontidae), an overexploited fish from the Amazon basin
Source: PeerJ. 2023 Jun 20;11:e15503. doi: 10.7717/peerj.15503 (PMC10289084; doi:10.7717/peerj.15503)
Supplement: Supplemental Information 8 [file peerj-11-15503-s008.csv]

The raw genotype data is available at: Nunes et al., (2023). Spacial and temporal genetic pattern of Semaprochilodus insignis (Prochilodontidae), the most popular fish from the Amazon basin (In review) [Data set]. Zenodo. https://doi.org/10.5281/zenodo.7641680.
Population	Allele A	Allele B	Allele A	Allele B	Allele A	Allele B	Allele A	Allele B	Allele A	Allele B	Allele A	Allele B	Allele A	Allele B	Allele A	Allele B
S_insignis	C10		B04		C01		G08		F05		C07		E08		D03
PIAGACUPURUS_2006_5	129	135	169	189	421	421			242	258	164	166	263	269	164	166
PIAGACUPURUS_2006_6	99	133	169	169	425	425	154	164	238	246	208	212	237	239	164	170
PIAGACUPURUS_2006_7	99	131	169	169	421	435	154	162	252	270	206	208	237	249	162	164
PIAGACUPURUS_2006_8	99	117	167	167	411	411	170	186	240	240	208	214	245	261	158	166
PIAGACUPURUS_2006_9	99	117	191	191	403	427	164	178	266	284	208	214	237	251	164	168
PIAGACUPURUS_2006_11	99	129	167	193	407	407	172	172			198	212	239	241	164	182
PIAGACUPURUS_2006_12	99	131	167	169	413	421	178	188	246	246	208	208	241	283	166	170
PIAGACUPURUS_2006_13	99	127	169	189	387	419	162	178	248	266	206	218	241	275	164	170
PIAGACUPURUS_2006_37	99	129	189	193	411	417	162	166	246	258	200	204	241	251	166	170
PIAGACUPURUS_2007_444	99	133	189	193	421	429	160	172	238	238	208	208	241	251	164	168
PIAGACUPURUS_2007_445	99	117	167	169	413	423	180	196	238	238	208	214	277	293	172	182
PIAGACUPURUS_2007_446	99	129	189	191	387	411	154	168	260	286	210	210	241	243	168	180
PIAGACUPURUS_2007_447	99	129	169	189	423	423	164	200	238	238			267	269	166	166
PIAGACUPURUS_2007_448	99	135	171	191	421	427	162	174	246	264	196	208	241	263	158	166
PIAGACUPURUS_2007_460	99	133	171	191	421	427	174	176	240	258	208	212	243	271	160	166
PIAGACUPURUS_2007_461	99	117	191	195	417	433	174	178	242	258	206	208	237	255	164	170
PIAGACUPURUS_2007_462	99	133	169	169	421	421	198	200	252	252	208	208	249	285	170	182
PIAGACUPURUS_2007_463	99	129	169	173	423	423	192	192	240	240	204	220	239	263	166	170
PIAGACUPURUS_2007_464	99	129	167	169	411	411	166	168	238	246	192	212	239	275	160	164
TABATINGA_2007_88	99	117	169	169	387	443	170	192	240	270	202	210	267	277	164	168
TABATINGA_2007_89	99	129	169	191	421	429	170	176	246	264	202	218	249	283	160	182
TABATINGA_2007_90	99	129	169	187	419	423	168	186	246	266	210	210	237	283	164	168
TABATINGA_2007_91	99	117	167	191	389	417	178	196	240	268	208	212	241	273	164	182
TABATINGA_2007_92	99	135	169	193	387	421	170	178	270	276	204	208	241	251	164	182
TABATINGA_2007_93	99	129	173	193	405	405	168	174	258	278	192	204	241	251	166	180
TABATINGA_2007_94	133	133	169	189	387	419	158	174	272	276	214	214			162	180
TABATINGA_2007_95	99	135	167	193	411	421	174	174	262	296	202	216	241	261	164	176
TABATINGA_2007_96	99	131	169	169	421	445	172	178	262	268	208	208	261	263	174	176
TABATINGA_2007_98	129	133	163	169	429	429	168	172	238	254	200	208	239	241	166	172
TABATINGA_2007_99	99	131	169	169	387	421	160	190	240	240	208	222	247	261	164	172
TABATINGA_2008_232	99	131			411	433	174	176	266	272	208	214	241	261	166	168
TABATINGA_2008_233	99	117	185	191	391	433	174	174	262	270	198	208	241	267	160	172
TABATINGA_2008_234	129	133	169	169	423	427	182	188	246	254	208	208	269	273	158	182
TABATINGA_2008_235	99	133	169	191	391	433	158	162	238	238	208	208	259	261	166	170
TABATINGA_2008_236	99	117	171	189	417	417	164	172	254	274	200	200	251	261	160	180
TABATINGA_2008_237	99	129	167	169	421	443	174	174	266	268	200	200	251	267	168	174
TEFE_2007_100	99	131	169	189	387	423	164	176	256	270	206	210	239	241	164	166
TEFE_2007_101	99	133	165	169	411	431	164	166	246	262	208	216	251	261	164	182
TEFE_2007_102	99	129	167	167	411	417	164	170	240	260	206	208	239	243	158	164
TEFE_2007_103	129	129	163	189	403	415	164	170	240	240	208	216			180	184
TEFE_2007_104	99	131	167	169	417	433	166	198	240	240	210	210	249	261	168	170
TEFE_2007_105	99	135	169	193	411	421	168	194	244	270	194	194	241	273	170	176
TEFE_2007_106	99	129	169	169	421	421					202	202	239	241	164	166
TEFE_2007_107	99	129	165	189	407	421	196	198	240	258	202	212	241	263	164	170
TEFE_2007_108	99	129	165	167	433	435	176	178	240	272	204	214	237	261	164	170
TEFE_2007_109	99	129	193	193	403	443	166	170	238	246	200	202	239	241	166	170
TEFE_2007_110	131	135	169	169	411	421	190	196	268	272	200	206	241	249	146	164
TEFE_2007_111	99	129	165	167	409	415	164	186	258	264	208	212	253	255	164	184
ITAITUBA_2006_132	117	131	189	191	417	417	174	174	240	278	192	208	253	267	164	170
ITAITUBA_2006_133	99	117	165	189	419	427	174	174	246	264	208	214	235	275	172	180
ITAITUBA_2006_135	99	117	169	191	387	429			272	274	216	228	249	261	182	188
ITAITUBA_2006_137	129	131	169	189	419	419			240	270	208	208	251	279	158	168
ITAITUBA_2006_138	99	117	167	189	417	421	170	170	238	264	224	226	245	275	164	168
ITAITUBA_2006_140	117	133	167	169	429	435	162	162	238	238	202	214	259	261	164	170
ITAITUBA_2006_141	99	127	169	173	413	413	168	168	240	246	208	208	245	259	162	164
ITAITUBA_2006_146	111	119	169	169	397	427			242	258	166	168	269	293	166	166
ITAITUBA_2008_338	99	129	167	169	387	417	166	178	240	240	200	208	251	251	166	182
ITAITUBA_2008_339	99	129	169	173	391	429	174	180	240	246	212	214	279	283	164	166
ITAITUBA_2008_341	99	131	169	171	411	423	174	174	238	244	200	212	239	243	180	182
ITAITUBA_2008_343	133	133	165	165	409	413	162	162	240	274	200	212	239	259	178	180
ITAITUBA_2008_345	99	119	169	189	387	387	162	162	240	274			237	249
ITAITUBA_2008_346	99	133	169	193	403	429			266	272	208	212	239	243	164	166
ITAITUBA_2008_348			169	169	413	419					160	180	237	289
ITAITUBA_2008_351	129	129	165	165	387	421	174	186	240	260	198	212	241	241	168	170
ITAITUBA_2008_353	131	131	169	169	387	411	178	178	238	238	208	212	241	251	168	184
ITAITUBA_2008_354	131	131	169	169	387	411	178	178	238	238	208	212	241	251	168	184
SANTAREM_2006_174	129	135	169	189	423	427	174	182	242	270	208	210	243	251	166	186
SANTAREM_2006_176	131	135	173	173	435	435	176	178	258	268	192	202	237	261	162	164
SANTAREM_2006_178	99	117	183	191	411	411	178	196	240	288	208	208	239	239	170	184
SANTAREM_2006_179	99	135	169	189	413	433	174	176	240	276	208	214	265	275	166	178
SANTAREM_2006_180	99	133	167	191	403	439			240	268	204	210	243	243	164	178
SANTAREM_2006_181	131	133	169	193	387	387	174	182	238	268	212	214	243	251	164	182
SANTAREM_2006_182	99	117	169	169	419	443	166	166	268	268	198	212			162	164
SANTAREM_2006_183	99	117	173	173	411	411			248	258	208	216	243	267	158	190
SANTAREM_2006_184	99	117	167	169	411	423	174	174			194	216	247	273	170	170
SANTAREM_2006_185	99	129	169	169	387	421	160	190	246	252	202	208	245	285	164	164
SANTAREM_2006_186	99	131	169	169	411	433					208	208	241	241	166	166
SANTAREM_2006_187	129	135	173	191	419	435	188	190	266	278	206	210	251	261	164	182
SANTAREM_2008_364	99	117	169	189	411	419	170	170	256	272	194	202	237	239	164	180
SANTAREM_2008_366	135	135	169	169	411	411	172	188	262	266	212	214	243	267	164	174
SANTAREM_2008_367	99	133	165	169	411	411	166	192	256	270	206	208	243	249	164	170
SANTAREM_2008_370	129	133	169	169	413	421	168	176	238	264	212	212	253	253	164	166
SANTAREM_2008_373	99	133	169	189	421	427	180	182	260	274	208	208	251	253	160	164
SANTAREM_2008_376	99	117	169	169	389	389			244	252	208	208	251	261	158	168
SANTAREM_2008_379	99	129	169	169	387	417	164	164	264	270	198	210	239	243	158	158
SANTAREM_2008_381	117	137	171	175	417	421	168	168	238	238	208	212	271	273	174	186
COARI_2007_188	133	133	169	169	387	405	162	168	258	264	208	214	261	267	164	168
COARI_2007_189	131	133	169	207	417	419			238	240	204	208	239	239
COARI_2007_191	99	129	169	169	411	417	164	164	236	274	208	214	241	249	170	174
COARI_2007_194	99	135	169	169	415	417			242	242	206	212	247	251	164	176
COARI_2007_195	99	117	167	169	387	411					200	208	243	265	164	180
COARI_2007_199	99	117	169	185					244	266	212	224	243	281	162	166
COARI_2007_200	117	117	187	189	389	419	154	154	242	272	202	212	241	243	166	168
CAREIROVARZEA_2008_238	129	129	189	191	421	421	174	178	248	258			253	253	168	176
CAREIROVARZEA_2008_239	131	135	169	189	417	417	162	172	238	244	206	214	241	241	164	176
CAREIROVARZEA_2008_240	131	135	167	173	397	411	186	194	234	244	164	184			164	184
CAREIROVARZEA_2008_242	117	117	167	169	417	419	154	196	242	270	208	214	241	251	166	178
CAREIROVARZEA_2008_246	131	135	173	189	421	421	168	180	270	270	192	206	237	237	164	170
CAREIROVARZEA_2008_248	117	139	171	189	411	417	174	180	238	246	212	212	247	263	170	182
CAREIROVARZEA_2008_249	129	133	173	187	393	433	162	162	266	268	178	184	265	267	164	168
CAREIROVARZEA_2008_251	131	135	169	171	417	427	172	192	246	276	192	194	249	263	162	184
CAREIROVARZEA_2008_252	117	133	189	189	417	417			246	258	208	212	239	289	164	166
MANAUS_2008_255	129	133	169	169	411	435	174	174			202	208	241	247	164	164
MANAUS_2008_256	99	133	175	179	411	421	160	174	248	256	192	212	247	259	168	182
MANAUS_2008_258	129	129	167	175	411	411	168	178	240	240	204	214	249	265	180	182
MANAUS_2008_260	99	117	169	179	387	387	164	192	266	278			251	251	164	168
MANAUS_2008_261	115	135	189	189	421	427			246	274	194	194			170	180
MANAUS_2008_264	99	131	189	191	411	419			256	272	192	202			164	180
MANAUS_2008_265	99	117	169	193	421	435	154	172	266	288	210	212	237	279	164	178
MANAUS_2008_267	117	135	167	169	417	417					206	208	235	241	164	164
MANAUS_2008_269	115	133	191	193	421	421	172	172	242	242	168	184	239	249	168	182
MANAUS_2008_270	99	129	169	191	411	419	172	172	240	270			237	287	170	188
MANAUS_2008_271	99	133	169	169	421	423	170	196	246	274	210	212	239	247	166	182
MANAUS_2008_273	131	139	165	167	387	427	168	168	264	264	208	210	239	239	166	166
MANAUS_2008_274	127	127	169	191	387	421	178	178	256	256	200	210	239	257	162	164
MANAUS_2008_275	99	117	167	169	421	421	174	174	240	250	206	208	239	261	166	168
MANAUS_2008_276	115	135	167	193			176	206	240	256	200	206	249	275	162	168
MANAUS_2008_277	99	133	169	189	415	415	166	170	238	248	200	210	239	241	166	166
MANAUS_2008_278	119	129	167	193	387	387					200	208	237	267	164	172
MANAUS_2008_280	99	117	169	191			160	184	238	266	214	216	237	277	164	170
MANAUS_2008_281	99	131	167	189			168	168					237	277	160	166
MANAUS_2008_282	133	133	169	169			162	164	238	268	208	208	267	273	164	180
NOVOAIRAO_2008_283	99	135	171	191	421	421	166	174	240	240			271	281	162	164
NOVOAIRAO_2008_284			167	191	419	423	176	178	240	250	204	218	241	283	164	184
NOVOAIRAO_2008_285	129	129	165	169	389	389	174	196	252	266	212	220	253	283	166	184
NOVOAIRAO_2008_286	99	129	163	191	411	421	168	178	238	238	208	212	237	239	170	174
NOVOAIRAO_2008_287	99	131	169	193	427	435	162	176	270	274			245	267	178	190
NOVOAIRAO_2008_288	129	129	169	189	387	415	164	164	246	262	208	214	241	241	170	170
NOVOAIRAO_2008_289	99	133	169	173	389	423			238	240	208	210	251	279	158	184
NOVOAIRAO_2008_290	133	133	173	189	387	413	168	168	238	294	212	212	237	251	164	188
NOVOAIRAO_2008_291	129	129	167	193	423	423	162	192	240	266	214	220	257	281	164	176
NOVOAIRAO_2008_293	129	135	189	193	411	417	176	192	246	270	166	170	229	261	166	170
NOVOAIRAO_2008_294	99	131	169	195	389	411	162	178	232	244	206	216	237	239	170	180
NOVOAIRAO_2008_295	129	129	165	189	411	411	170	170	270	280	206	208	263	283	158	184
NOVOAIRAO_2008_296	133	135	167	189	419	423	154	166	246	276	208	208	249	251	162	164
NOVOAIRAO_2008_297	135	135	169	191	419	419	168	168	262	266					166	182
NOVOAIRAO_2008_298	133	135	169	173	389	423	176	192	266	270	208	210	251	279	158	184
NOVOAIRAO_2008_299	99	135	187	193	417	421	170	174	246	270	208	214	259	271	164	184
NOVOAIRAO_2008_301	99	133	169	189	411	421	172	176	238	266	194	214	241	241	180	182
NOVOAIRAO_2008_303	99	133	169	193	413	419	192	192	246	246	184	190	249	281	160	166
NOVOAIRAO_2008_305	99	129	169	169	411	435	168	196	246	246			237	249	166	180
NOVOAIRAO_2008_306	133	133	169	193	421	427	170	174	240	272	192	224	241	253	166	180
NOVOAIRAO_2008_307	135	135	169	187	413	423	166	166	276	284	212	214	245	259	168	182
JACAREACANGA_2008_317	99	99	169	193	387	419	162	194	238	262	200	212	243	249	162	164
JACAREACANGA_2008_318	99	131	187	191	387	421	166	186	240	268	208	220	241	281	180	184
JACAREACANGA_2008_319	133	133	173	191	393	411	154	154	250	272			245	269	158	160
JACAREACANGA_2008_320	131	131	169	177	413	421	162	178	238	256	200	208	239	271	164	168
JACAREACANGA_2008_321	129	133	167	171	389	431	162	178	246	252	208	210	283	283	164	168
JACAREACANGA_2008_322	131	133	169	191	417	429	160	170	274	280	208	208	247	263	168	182
JACAREACANGA_2008_323	117	127	167	169	387	411	172	174	250	266	168	182	253	253	168	182
JACAREACANGA_2008_325	117	137	191	191	425	425	192	194	240	278	208	214	249	281	164	168
JACAREACANGA_2008_327	133	133	189	191	415	415	172	176	258	276			241	261	184	186
JACAREACANGA_2008_328	117	139	169	191	411	411	194	196	276	296	198	212	241	263	166	184
JACAREACANGA_2008_329	117	133	169	191	421	421	164	164	242	246	170	178	275	277	170	178
JACAREACANGA_2008_330	129	139	169	169	401	421	152	168	238	246			263	273	168	176
JACAREACANGA_2008_331	99	131	169	169	417	421	172	184	238	266			249	257	164	166
JACAREACANGA_2008_334	133	135	167	193	421	421	168	176	252	272	208	212	267	287	168	180
JACAREACANGA_2008_335	131	133	165	169	419	429	160	178	266	266	164	164	277	283	164	164
JACAREACANGA_2008_336	99	133	167	173	403	403	168	180	238	238	182	190	251	291
JACAREACANGA_2008_337	115	131	165	165	419	419	162	186	236	244	164	190	263	289	164	188
EIRUNEPE_2008_383	99	129	191	193	391	421	162	168	238	270	200	208	237	237	164	190
EIRUNEPE_2008_386	131	137	175	175	387	417	164	180					239	241	164	164
EIRUNEPE_2008_388	131	131	185	187			170	180	242	256	208	224	239	259	158	164
EIRUNEPE_2008_389	99	117	169	193	421	443	174	196	246	266	204	208	273	275	164	178
EIRUNEPE_2008_390			169	169	387	387	170	178	272	284	204	216	243	277	168	180
EIRUNEPE_2008_392	133	133	165	169	417	421					202	206	241	243	164	164
EIRUNEPE_2008_393	131	131	173	193	389	421	166	202	240	240			259	283	164	192
EIRUNEPE_2008_395			169	193	389	423	168	174	240	278	206	208	251	267	158	164
EIRUNEPE_2008_396	133	133	173	191	393	421	164	184	232	238	210	222	265	279
EIRUNEPE_2008_397	133	135	169	191	427	445	168	196	270	274	206	212	237	263
EIRUNEPE_2008_398	99	129	169	173	411	421	164	172	240	252	200	208	249	261	162	166
EIRUNEPE_2008_400	99	117	169	169	417	427	174	194	240	248	214	214	243	275	158	168
EIRUNEPE_2008_401	133	135	169	193			176	182	238	258	200	214	241	257	166	168
EIRUNEPE_2008_402	131	133	167	189	387	425	186	190	238	242	208	208	239	253	158	182
EIRUNEPE_2008_403	99	117	169	191	413	427	176	182	238	252	212	218	255	263	178	182
EIRUNEPE_2008_404	129	133	165	169	391	425	170	184	238	290	194	208	247	251	190	190
EIRUNEPE_2008_406	135	135	169	175	389	431	168	176	240	240			275	275	160	172
EIRUNEPE_2008_407	131	131	179	195	417	417	170	170	258	274	208	226	261	275	164	178
EIRUNEPE_2008_410	117	131	169	175	389	431	170	172	238	256			237	241
EIRUNEPE_2008_414	99	131	165	167	419	429	166	194	238	264	212	214	251	267	182	182
